# Supplementary material for: Discovery of a novel EGFR ligand DPBA that degrades EGFR and suppresses EGFR-positive NSCLC growth
Source: Signal Transduct Target Ther. 2020 Oct 9;5:214. doi: 10.1038/s41392-020-00251-2 (PMC7544691; doi:10.1038/s41392-020-00251-2)
Supplement: Supplementary file 3 — Supplementary information [file 41392_2020_251_MOESM3_ESM.docx]

## Sheet: Sheet1
No.	CAS	Name	Cell viability (%)	GFP intensity (%)
1	109273-98-5	Butanoic acid, 2-​methyl-​, (1S,​3R,​7S,​8S,​8aR)​-​8-​[2-​[(2R)​-​3,​6-​dihydro-​6-​oxo-​2H-​pyran-​2-​yl]​ethyl]​-​1,​2,​3,​7,​8,​8a-​hexahydro-​3,​7-​dimethyl-​1-​naphthalenyl ester, (2S)​-	58.9808	55.248
2	1883353-69-2	1-​Butanone, 1-​[(3R)​-​3,​4-​dihydro-​3,​5-​dihydroxy-​2,​2,​8,​8-​tetramethyl-​2H,​8H-​benzo[1,​2-​b:3,​4-​b']​dipyran-​6-​yl]​-​2-​methyl-​, (2S)​-	72.7273	88.2666
3	115006-86-5	Pyrrolo[1,​2-​a]​pyrazine-​1,​4-​dione, hexahydro-​7-​hydroxy-​3-​(2-​methylpropyl)​-​, (3S,​7R,​8aS)​-	67.0022	79.2989
4	63-91-2	L-​Phenylalanine	83.6427	89.6789
5	56-25-7	4,​7-​Epoxyisobenzofuran-​1,​3-​dione, hexahydro-​3a,​7a-​dimethyl-​, (3aR,​4S,​7R,​7aS)​-​rel-	77.4772	96.3553
6	179461-17-7	3-​Benzoxepin-​7(6H)​-​one, 5a,​8,​9,​9a-​tetrahydro-​1,​5a-​dimethyl-​8-​(1-​methylethylidene)​-​, (5aR,​9aS)​-​rel-	84.2403	96.6649
7	120216-95-7	2(1H)​-​Naphthalenone, 3,​4,​4a,​8a-​tetrahydro-​5,​8a-​dimethyl-​3-​(1-​methylethylidene)​-​, (4aR,​8aS)​-	63.8566	106.077
8	1982377-57-0	Benzaldehyde, 2,​4,​6-​trihydroxy-​3-​(3-​methyl-​1-​oxobutyl)​-​5-​[[(1S,​4S,​6S,​8aS)​-​1,​2,​3,​4,​6,​7,​8,​8a-​octahydro-​4,​8a-​dimethyl-​6-​(1-​methylethenyl)​-​1-​naphthalenyl]​methyl]​-	27.7131	43.2666
9	2305951-79-3	Benzaldehyde, 3-​[[(1aR,​4aR,​7R,​7aR,​7bR)​-​decahydro-​1,​1,​7-​trimethyl-​4-​methylene-​1H-​cycloprop[e]​azulen-​7-​yl]​methyl]​-​2,​4,​6-​trihydroxy-​5-​(3-​methyl-​1-​oxobutyl)​-	76.6279	99.6621
10	2226482-42-2	Eucalteretial B	87.1029	106.29
11	63861-11-0	Benzaldehyde, 2,​4,​6-​trihydroxy-​3-​methyl-​5-​(3-​methyl-​1-​oxobutyl)​-	62.9443	88.8833
12	20482-57-9	2(4H)​-​Benzofuranone, 6-​ethenyl-​5,​6-​dihydro-​3,​6-​dimethyl-​5-​(1-​methylethenyl)​-​, (5R,​6R)​-​rel-	84.4605	45.3316
13	82513-78-8	4H-​1-​Benzopyran-​4-​one, 5,​7-​dihydroxy-​2-​pentadecyl-	80.3083	118.864
14	165898-48-6	2(1H)​-​Naphthalenone, 4a,​5,​6,​7,​8,​8a-​hexahydro-​6-​hydroxy-​4,​8a-​dimethyl-​6-​(1-​methylethenyl)​-​, (4aS,​6S,​8aR)​-	83.4539	99.3162
15	84633-28-3	Picrasa-​3,​13(21)​-​dien-​16-​one, 11,​20-​epoxy-​1,​2,​11,​12,​14,​15-​hexahydroxy-​, (1β,​2α,​11β,​12α,​15β)​-	67.7886	86.8175
16	129587-06-0	Picras-​3-​ene-​2,​16-​dione, 11,​20-​epoxy-​1,​11,​12,​14,​15-​pentahydroxy-​, (1β,​11β,​12α,​15β)​-	78.7669	95.6319
17	129587-09-3	1H-​Phenanthro[10,​1-​bc]​furan-​4,​9(2H,​5aH)​-​dione, 3,​3a,​6,​6a,​10,​10a,​10b,​10c-​octahydro-​1,​2,​6,​10-​tetrahydroxy-​3,​7,​10a,​10c-​tetramethyl-​, (1R,​2R,​3R,​3aS,​5aS,​6R,​6aS,​10S,​10aS,​10bR,​10cR)​-	72.7273	40.6082
18	23062-24-0	2,​5-​Methanonaphth[1,​2-​d]​oxepin-​4,​6,​10(2H)​-​trione, 1,​5,​5a,​7,​7a,​11,​11a,​11b-​octahydro-​1,​11-​dihydroxy-​5a,​8,​11a,​12-​tetramethyl-​, (1R,​2R,​5S,​5aR,​7aS,​11S,​11aS,​11bR,​12R)​-	72.3498	96.7954
19	149180-47-2	3,​9-​Ethano-​1H,​3H,​7H-​furo[3',​4':2,​3]​cyclopenta[1,​2-​b]​pyran-​7-​one, 4-​[(2S)​-​2,​5-​dihydro-​3-​methyl-​5-​oxo-​2-​furanyl]​hexahydro-​3,​8,​9,​11-​tetrahydroxy-​4-​methyl-​10-​methylene-​, (3R,​3aR,​4S,​5aR,​8R,​9R,​9aR,​11R)​- (9CI)	72.0667	97.0535
20	142846-98-8	Picras-​3-​ene-​2,​11,​16-​trione, 1,​12-​dihydroxy-​, (1β,​12α)​-	74.6147	88.761
21	138809-10-6	Picras-​3-​ene-​2,​16-​dione, 11,​20:13,​21-​diepoxy-​1,​11,​12,​14,​15-​pentahydroxy-​, (1β,​11β,​12α,​15β)​-	57.5653	35.2423
22	142846-97-7	2,​5-​Methanonaphth[1,​2-​d]​oxepin-​4,​6,​10(2H)​-​trione, 1,​5,​5a,​7,​7a,​11,​11a,​11b-​octahydro-​1,​7,​11-​trihydroxy-​5a,​8,​11a,​12-​tetramethyl-​, (1R,​2R,​5S,​5aR,​7R,​7aS,​11S,​11aR,​11bR,​12R)​-	74.0484	106.442
23	85643-77-2	2,​5-​Methano-​2H-​indeno[4,​5-​d]​oxepin-​4,​6,​10(1H)​-​trione, 5,​5a,​10a,​10b-​tetrahydro-​1-​hydroxy-​5a,​8,​10a,​11-​tetramethyl-​, (1R,​2R,​5S,​5aR,​10aR,​10bS,​11R)​-	52.0919	44.4285
24	363610-36-0	2(3H)​-​Naphthalenone, 4,​4a,​5,​6,​7,​8-​hexahydro-​7,​8-​dihydroxy-​4a,​8-​dimethyl-​, (4aR,​7R,​8S)​-	53.6647	67.4599
25	64938-51-8	2-​Butenoic acid, 2-​methyl-​, (5S,​6S,​7S)​-​5,​6,​7,​8-​tetrahydro-​6-​hydroxy-​1,​2,​3,​13-​tetramethoxy-​6,​7-​dimethylbenzo[3,​4]​cycloocta[1,​2-​f]​[1,​3]​benzodioxol-​5-​yl ester, (2E)​-	55.0488	46.1264
26	63320-67-2	β-​D-​Glucopyranoside, (2R,​3R)​-​4-​hydroxy-​2,​3-​bis[(4-​hydroxy-​3-​methoxyphenyl)​methyl]​butyl	59.0437	67.8476
27	131723-83-6	β-​D-​Glucopyranoside, 4-​[(2S,​3R)​-​2,​3-​dihydro-​3-​(hydroxymethyl)​-​5-​(3-​hydroxypropyl)​-​7-​methoxy-​2-​benzofuranyl]​-​2-​methoxyphenyl	85.3728	94.9558
28	73793-68-7	Oxireno[4,​4a]​-​2-​benzopyrano[6,​5-​g]​[2]​benzoxepin-​3,​5,​9(3aH,​4bH,​6H)​-​trione, 1-​(2,​5-​dihydro-​5-​hydroxy-​2-​oxo-​3-​furanyl)​-​1,​6a,​7,​11a,​11b,​12,​13,​13a-​octahydro-​4b,​7,​7,​11a,​13a-​pentamethyl-​, (1R,​3aS,​4aR,​4bR,​6aR,​11aR,​11bR,​13aS)​-	21.8308	54.1652
29	1351354-46-5	Butanedioic acid, 2-​hydroxy-​2-​methyl-​, 4-​methyl ester, (2R)​-	83.7685	89.5163
30	4931-66-2	L-​Proline, 5-​oxo-​, methyl ester	81.1891	100.85
31	97134-11-7	10-​Octadecenoic acid, 9,​12,​13-​trihydroxy-​, (9S,​10E,​12S,​13S)​-	67.5999	61.5502
32	143-62-4	Card-​20(22)​-​enolide, 3,​14-​dihydroxy-​, (3β,​5β)​-	53.0985	77.8576
33	13850-16-3	Urs-​12-​en-​28-​oic acid, 2,​3,​19-​trihydroxy-​, (2α,​3β)​-	46.0837	73.6941
34	4674-50-4	2(3H)​-​Naphthalenone, 4,​4a,​5,​6,​7,​8-​hexahydro-​4,​4a-​dimethyl-​6-​(1-​methylethenyl)​-​, (4R,​4aS,​6R)​-	79.805	90.617
35	32208-45-0	Urs-​12-​en-​28-​oic acid, 3-​hydroxy-​, methyl ester, (3β)​-	35.2627	50.3089
36	1114898-00-8	Dammarane-​3,​24-​diol, 20,​25-​epoxy-​, 3-​hexadecanoate, (3β,​20S,​24S)​-	87.9207	107.531
37	904681-82-9	Dammar-​23-​ene-​3,​20-​diol, 25-​hydroperoxy-​, (3β,​23E)​-	90.3429	76.1204
38	545-46-0	Urs-​12-​ene-​3,​28-​diol, (3β)​-	90.3429	91.8859
39	63303-42-4	Urs-​12-​en-​28-​oic acid, 2-​hydroxy-​3-​[[(2E)​-​3-​(4-​hydroxyphenyl)​-​1-​oxo-​2-​propen-​1-​yl]​oxy]​-​, (2α,​3β)​-	86.7568	103.446
40	155800-18-3	Urs-​12-​en-​28-​oic acid, 2-​hydroxy-​3-​[[(2E)​-​3-​(4-​hydroxy-​3-​methoxyphenyl)​-​1-​oxo-​2-​propen-​1-​yl]​oxy]​-​, (2α,​3β)​-	83.9572	110.391
41	73584-67-5	Urs-​12-​en-​28-​oic acid, 3-​hydroxy-​27-​[[(2E)​-​3-​(4-​hydroxyphenyl)​-​1-​oxo-​2-​propen-​1-​yl]​oxy]​-​, (3β)​-	82.7619	79.4237
42	173792-60-4	Urs-​13(18)​-​en-​28-​oic acid, 3,​12,​19,​20-​tetrahydroxy-​, 28,​20-​lactone, (3β,​12β)​-	93.5514	103.229
43	1239453-03-2	Urs-​13(18)​-​en-​28-​oic acid, 3-​[[2-​O-​(6-​deoxy-​α-​L-​mannopyranosyl)​-​α-​L-​arabinopyranosyl]​oxy]​-​12,​19,​20-​trihydroxy-​, 20,​28-​lactone, (3β,​12α)​-	90.5631	74.3391
44	24182-93-2	4βH,​5α-​Eremophila-​1(10)​,​7-​diene-​2,​9-​dione (8CI)	82.9506	96.1847
45	98665-22-6	Lanost-​8-​en-​26-​oic acid, 3,​7,​12-​trihydroxy-​11,​15,​23-​trioxo-​, (3β,​7β,​12β)​-	94.1491	96.1159
46	80832-44-6	Lup-​20(29)​-​en-​28-​oic acid, 3-​[[(2E)​-​3-​(3,​4-​dihydroxyphenyl)​-​1-​oxo-​2-​propen-​1-​yl]​oxy]​-​, (3β)​-	90.6574	102.026
47	2222-07-03	19-​Norlanosta-​1,​5,​23-​triene-​3,​11,​22-​trione, 2,​16,​20,​25-​tetrahydroxy-​9-​methyl-​, (9β,​10α,​16α,​23E)​-	85.9704	81.8758
48	3779-59-7	9,​19-​Cyclolanostane-​3,​15,​25-​triol, 16,​23:16,​24-​diepoxy-​, (3β,​15α,​16α,​23R,​24S)​-	80.2139	92.8299
49	52705-93-8	β-​D-​Glucopyranoside, (3β,​12β)​-​20-​(β-​D-​glucopyranosyloxy)​-​12-​hydroxydammar-​24-​en-​3-​yl 2-​O-​β-​D-​glucopyranosyl-	35.357	29.2573
50	226712-51-2	β-​D-​Glucopyranoside, (3β,​12β)​-​12-​hydroxy-​20-​(β-​D-​xylopyranosyloxy)​dammar-​24-​en-​3-​yl 2-​O-​β-​D-​glucopyranosyl-	94.4637	93.162
51	226712-39-6	β-​D-​Glucopyranoside, (3β,​12β)​-​20-​(α-​L-​arabinopyranosyloxy)​-​12-​hydroxydammar-​24-​en-​3-​yl 2-​O-​β-​D-​glucopyranosyl-	88.2982	87.0542
52	86764-11-6	β-​D-​Glucopyranoside, (3β,​6α,​16β,​20R,​24S)​-​3-​[(3-​O-​acetyl-​β-​D-​xylopyranosyl)​oxy]​-​20,​24-​epoxy-​16,​25-​dihydroxy-​9,​19-​cyclolanostan-​6-​yl	99.2765	106.187
53	213819-04-6	β-​D-​Glucopyranoside, (3β,​6α,​16β,​24R)​-​20,​24-​epoxy-​6,​16,​25-​trihydroxy-​9,​19-​cyclolanostan-​3-​yl 2-​O-​β-​D-​glucopyranosyl	106.386	114.276
54	142628-47-5	Olean-​12-​en-​28-​oic acid, 3-​[(O-​6-​deoxy-​α-​L-​mannopyranosyl-​(1→3)​-​O-​β-​D-​xylopyranosyl-​(1→3)​-​O-​6-​deoxy-​α-​L-​mannopyranosyl-​(1→2)​-​β-​D-​xylopyranosyl)​oxy]​-​, (3β)​- (9CI)	97.7037	110.601
55	531-29-3	β-​Glucopyranoside, 4-​(3-​hydroxy-​1-​propen-​1-​yl)​-​2-​methoxyphenyl	93.4571	84.1889
56	267001-55-8	Urs-​12-​en-​28-​oic acid, 2,​3,​23-​trihydroxy-​, β-​D-​glucopyranosyl ester, (2α,​3β,​4α)​-	39.2262	61.6007
57	84071-31-8	Olean-​12-​en-​28-​oic acid, 3,​16-​dihydroxy-​, O-​6-​deoxy-​α-​L-​mannopyranosyl-​(1→6)​-​O-​[O-​β-​D-​xylopyranosyl-​(1→4)​-​6-​deoxy-​α-​L-​mannopyranosyl-​(1→2)​]​-​β-​D-​glucopyranosyl ester, (3β,​16α)​- (9CI)	103.083	129.709
58	124078-38-2	Olean-​12-​en-​28-​oic acid, 3-​[(O-​6-​deoxy-​α-​L-​mannopyranosyl-​(1→3)​-​O-​6-​deoxy-​α-​L-​mannopyranosyl-​(1→2)​-​O-​[β-​D-​glucopyranosyl-​(1→3)​]​-​α-​L-​arabinopyranosyl)​oxy]​-​, 6-​O-​β-​D-​glucopyranosyl-​β-​D-​glucopyranosyl ester, (3β)​- (9CI)	99.4338	93.6437
59	42719-32-4	Urs-​12-​en-​28-​oic acid, 3,​19,​23-​trihydroxy-​, β-​D-​glucopyranosyl ester, (3β,​4α)​-	97.6408	125.205
60	27994-11-2	β-​D-​Xylopyranoside, (3β,​15α,​16α,​23R,​24S)​-​16,​23:16,​24-​diepoxy-​15,​25-​dihydroxy-​9,​19-​cyclolanostan-​3-​yl	101.919	105.117
61	114297-20-0	Hexadecanamide, N-​[(1S,​2R,​3E,​7E)​-​1-​[(β-​D-​glucopyranosyloxy)​methyl]​-​2-​hydroxy-​3,​7-​heptadecadien-​1-​yl]​-​2-​hydroxy-​, (2R)​-	116.263	104.244
62	1878-04-2	8H-​6,​11b-​Methanofuro[2,​3-​c]​pyrido[1,​2-​a]​azepin-​2(4H)​-​one, 5,​6,​9,​10,​11,​11a-​hexahydro-​, (6R,​11aR,​11bS)​-	95.5332	91.5196
63	573-44-4	β-​D-​Glucopyranoside, [(1S,​3aR,​4S,​6aR)​-​tetrahydro-​1H,​3H-​furo[3,​4-​c]​furan-​1,​4-​diyl]​bis(2,​6-​dimethoxy-​4,​1-​phenylene) bis-	91.0978	88.39
64	6711-69-9	3,​5-​Ethano-​3H-​pyrrolo[2,​3-​d]​carbazole-​6-​carboxylic acid, 4-​ethyl-​1,​2,​3a,​4,​5,​7-​hexahydro-​, methyl ester, (3S,​3aR,​4S,​5S,​11bS)​-	74.1743	75.8891
65	2222298-66-8	2H-​2,​7a-​Methanoindolo[2,​3-​a]​quinolizine-​13-​carboxylic acid, 3-​ethylidene-​1,​3,​4,​6,​7,​12b-​hexahydro-​, methyl ester, (2R,​3E,​5S,​7aR,​12bS,​13R)​-	104.058	83.053
66	123064-75-5	18,​19-​Dinorcuran-​17-​oic acid, 2,​16-​didehydro-​14-​ethyl-​12-​methoxy-​, methyl ester, (3α,​7S,​14R,​15α)​- (9CI)	73.0418	79.65
67	6451-67-8	Benzo[5,​6]​cycloocta[1,​2-​f]​-​1,​3-​benzodioxol-​5,​11-​imine, 5,​6,​11,​12-​tetrahydro-​8,​9-​dimethoxy-​14-​methyl-​, (5S,​11S)​-	81.0632	109.42
68	485-19-8	7-​Isoquinolinol, 1,​2,​3,​4-​tetrahydro-​1-​[(3-​hydroxy-​4-​methoxyphenyl)​methyl]​-​6-​methoxy-​2-​methyl-​, (1S)​-	108.713	109.984
69	6711-69-9	3,​5-​Ethano-​3H-​pyrrolo[2,​3-​d]​carbazole-​6-​carboxylic acid, 4-​ethyl-​1,​2,​3a,​4,​5,​7-​hexahydro-​, methyl ester, (3S,​3aR,​4S,​5S,​11bS)​-	105.757	114.302
70	1962171-00-1	Flavesine D	83.2337	89.4701
71	142115-22-8	Indolo[2',​3':3,​4]​pyrido[1,​2-​b]​[2,​7]​naphthyridin-​5(7H)​-​one, 8,​13,​13b,​14-​tetrahydro-​1-​[(1S)​-​1-​hydroxyethyl]​-​, (13bR)​-	43.1582	20.7995
72	126722-26-7	14H-​Pyrano[3',​4':6,​7]​indolizino[1,​2-​b]​quinoline-​11,​14(3H)​-​dione, 4-​ethenyl-​3-​(β-​D-​glucopyranosyloxy)​-​4,​4a,​5,​5a,​6,​12-​hexahydro-​, (3S,​4R,​4aS,​5aS)​-	26.4863	57.672
73	914778-25-9	3H-​Pyrano[3,​4-​c]​pyridine-​6,​8(4H,​7H)​-​dione, 7-​[2-​[(3R)​-​2,​3-​dihydro-​3-​hydroxy-​2-​oxo-​1H-​indol-​3-​yl]​ethyl]​-​4-​ethenyl-​3-​(β-​D-​glucopyranosyloxy)​-​4a,​5-​dihydro-​, (3S,​4R,​4aS)​-	102.579	97.958
74	481-87-8	Ibogamine	108.273	94.2192
75	467-77-6	Ibogamine-​18-​carboxylic acid, methyl ester	43.3155	77.4711
76	596-54-3	Ibogamine-​18-​carboxylic acid, 13-​methoxy-​, methyl ester	59.6099	78.8008
77	2134-98-7	2,​6-​Methano-​1H-​azecino[5,​4-​b]​indole-​14-​carboxylic acid, 5-​ethyl-​2,​3,​4,​5,​6,​7,​8,​9-​octahydro-​3-​methyl-​8-​oxo-​, methyl ester, (2S,​5S,​6S,​14S)​-	50.1101	105.135
78	33257-13-5	Pyrido[3',​4':4,​5]​cyclohept[1,​2-​b]​indole-​12a(1H)​-​carboxylic acid, 4-​ethyl-​2,​3,​4,​4a,​5,​6,​7,​12-​octahydro-​2-​methyl-​6-​oxo-​, methyl ester, (4S,​4aS,​12aR)​-	58.6662	95.2435
79	3463-93-2	2,​5-​Ethano-​2H-​azocino[4,​3-​b]​indole, 4-​ethylidene-​1,​3,​4,​5,​6,​7-​hexahydro-​6-​methylene-​, (2S,​4E,​5R)​-	74.8663	78.7064
80	58850-42-3	Ibogamine-​18-​carboxylic acid, 12-​[(3α,​20β)​-​19,​20-​dihydro-​17-​methoxy-​17-​oxovobasan-​3-​yl]​-​13-​methoxy-​, methyl ester (9CI)	62.1894	111.546
81	2580-82-7	Ibogamine-​18-​carboxylic acid, 13-​methoxy-​12-​[(3α)​-​17-​methoxy-​17-​oxovobasan-​3-​yl]​-​, methyl ester	125.165	108.647
82	120881-61-0	Spiro[3H-​indole-​3,​7'(6'H)​-​[3,​6]​methano[3H]​oxepino[4,​3-​b]​pyrrol]​-​2(1H)​-​one, 2'-​[(1R)​-​2-​[(3S,​3aS,​4R,​5S,​6aS)​-​hexahydro-​4-​(hydroxymethyl)​-​5-​methyl-​2-​oxo-​2H-​cyclopenta[b]​furan-​3-​yl]​-​1-​methylethyl]​-​3'a,​4',​8',​8'a-​tetrahydro-​1-​methoxy-​, (3S,​3'R,​3'aS,​6'R,​8'aS)​- (9CI)	103.712	71.7661
83	6704-68-3	8H-​6,​11b-​Methanofuro[2,​3-​c]​pyrido[1,​2-​a]​azepin-​2(6H)​-​one, 9,​10,​11,​11a-​tetrahydro-​, (6R,​11aS,​11bR)​-	91.0349	84.8211
84	1857-30-3	8H-​6,​11b-​Methanofuro[2,​3-​c]​pyrido[1,​2-​a]​azepin-​2(6H)​-​one, 9,​10,​11,​11a-​tetrahydro-​, (6R,​11aR,​11bR)​-	85.2155	76.729
85	1416138-58-3	[4,​5':3',​5''-​Ter-​6,​10b-​methano-​10bH-​furo[2,​3-​c]​pyrrolo[1,​2-​a]​azepine]​-​2,​2',​2''(4'H,​4''H,​6H)​-​trione, 5',​5'',​6',​6'',​8,​8',​8'',​9,​9',​9'',​10,​10',​10'',​10a,​10'a,​10''a-​hexadecahydro-​, (5'S,​5''R,​6S,​6'S,​6''S,​10aR,​10'aR,​10''aR,​10bS,​10'bS,​10''bS)​-	111.324	95.0361
86	1430205-58-5	[4,​5'-​Bi-​6,​10b-​Methano-​10bH-​furo[2,​3-​c]​pyrrolo[1,​2-​a]​azepine]​-​2,​2'(4'H,​6H)​-​dione, 5',​6',​8,​8',​9,​9',​10,​10',​10a,​10'a-​decahydro-​, (5'R,​6S,​6'S,​10aR,​10'aR,​10bS,​10'bS)​-	96.5398	110.415
87	138230-51-0	2H-​5,​9b-​Ethanofuro[3,​2-​g]​indolizin-​2-​one, 4,​5,​7,​8,​9,​9a-​hexahydro-​11-​hydroxy-​, (5R,​9aR,​9bS,​11R)​-​rel-	82.7304	90.5743
88	6474-90-4	Oxayohimban-​16-​carboxylic acid, 16,​17-​didehydro-​19-​methyl-​, methyl ester, (19α,​20α)​-	93.0167	87.9146
89	58511-83-4	Aspidospermidine-​3-​carboxylic acid, 4-​(acetyloxy)​-​6,​7-​didehydro-​15-​[(5R,​7S)​-​3-​formyl-​1,​2,​3,​4,​5,​6,​7,​8-​octahydro-​7-​(methoxycarbonyl)​-​5-​(2-​oxobutyl)​azonino[5,​4-​b]​indol-​7-​yl]​-​3-​hydroxy-​16-​methoxy-​1-​methyl-​, methyl ester, (2β,​3β,​4β,​5α,​12R,​19α)​-	96.8229	125.954
90	18786-24-8	Oxayohimbanium, 3,​4,​5,​6,​16,​17-​hexadehydro-​16-​(methoxycarbonyl)​-​19-​methyl-​, (19α)​-	65.0834	72.4935
91	129225-25-8	[1,​3]​Dioxolo[4,​5-​j]​phenanthridinium, 5-​methyl-	121.736	86.5044
92	507-79-9	8H-​[1,​3]​Dioxolo[6,​7]​[2]​benzopyrano[3,​4-​c]​indol-​6a(3H)​-​ol, 4,​4a,​5,​6-​tetrahydro-​3-​methoxy-​5-​methyl-​, (3S,​4aS,​6aS,​13bS)​-	86.4423	104.098
93	357-70-0	6H-​Benzofuro[3a,​3,​2-​ef]​[2]​benzazepin-​6-​ol, 4a,​5,​9,​10,​11,​12-​hexahydro-​3-​methoxy-​11-​methyl-​, (4aS,​6R,​8aS)​-	93.3312	98.3288
94	510-69-0	3H,​6H-​5,​11b-​Ethano[1,​3]​dioxolo[4,​5-​j]​phenanthridin-​3-​ol, 4,​4a-​dihydro-​, (3S,​4aS,​5R,​11bR)​-	108.336	109.412
95	466-73-9	3H,​6H-​5,​11b-​Ethano[1,​3]​dioxolo[4,​5-​j]​phenanthridine-​6,​12-​diol, 4,​4a-​dihydro-​3-​methoxy-​, (3S,​4aS,​5S,​6S,​11bS,​12R)​-	99.1507	100.744
96	84518-54-7	3,​4,​5-​Piperidinetriol, 2-​(hydroxymethyl)​-​, (2S,​3R,​4R,​5R)​-	35.7873	51.435
97	53185-12-9	3,​4-​Piperidinediol, 2-​(hydroxymethyl)​-​, (2R,​3R,​4R)​-	74.0986	79.2016
98	13861-71-7	8H-​6,​11b-​Methanofuro[2,​3-​c]​pyrido[1,​2-​a]​azepin-​2(6H)​-​one, 9,​10,​11,​11a-​tetrahydro-​10-​methoxy-​, (6S,​10S,​11aS,​11bS)​-	81.1599	95.2672
99	128855-48-1	8H-​6,​11b-​Methanofuro[2,​3-​c]​pyrido[1,​2-​a]​azepin-​2(4H)​-​one, 5,​6,​9,​10,​11,​11a-​hexahydro-​5-​methoxy-​, (5S,​6S,​11aS,​11bS)​-	38.4315	41.4074
100	33257-13-5	Pyrido[3',​4':4,​5]​cyclohept[1,​2-​b]​indole-​12a(1H)​-​carboxylic acid, 4-​ethyl-​2,​3,​4,​4a,​5,​6,​7,​12-​octahydro-​2-​methyl-​6-​oxo-​, methyl ester, (4S,​4aS,​12aR)​-	37.47	64.391
101	566188-96-3	8H-​6,​11a-​Methanofuro[2,​3-​d]​pyrrolo[1,​2-​a]​azocin-​2(6H)​-​one, 9,​10,​10a,​11-​tetrahydro-​11-​hydroxy-​, (6S,​10aR,​11R,​11aS)​-	66.5865	79.7548
102	1203454-03-8	7H-​5,​10b-​Ethano-​2H-​furo[2,​3-​a]​quinolizin-​2-​one, 4,​5,​8,​9,​10,​10a-​hexahydro-​12-​hydroxy-​3-​(2S)​-​2-​piperidinyl-​, stereoisomer	38.9423	55.6826
103	38836-07-6	9H-​6,​12b-​Methanofuro[2,​3-​d]​pyrido[1,​2-​b]​[1,​2]​oxazocin-​2(6H)​-​one, 10,​11,​12,​12a-​tetrahydro-​, (6S,​12aS,​12bS)​-	35.9375	63.0682
104	65474-79-5	9H-​Pyrido[3,​4-​b]​indole-​3-​methanol	54.2368	57.2333
105	5470-37-1	1H-​Pyrido[3,​4-​b]​indole-​3-​carboxylic acid, 2,​3,​4,​9-​tetrahydro-​1-​methyl-	74.0685	60.9051
106	51551-29-2	2,​5-​Piperazinedione, 3-​[[2-​(1,​1-​dimethyl-​2-​propen-​1-​yl)​-​1H-​indol-​3-​yl]​methylene]​-​6-​methyl-​, (3Z,​6S)​-	87.8906	65.9063
107	639-36-1	Sarpagan-​16-​carboxylic acid, 17-​hydroxy-​, methyl ester	62.8906	92.7965
108	1358-75-4	Sarpagan-​17-​ol, (16S,​19Z)​-	29.4772	32.2431
109	1426081-86-8	9H-​Pyrido[3,​4-​b]​indole, 1-​[(1R,​3R)​-​1,​3,​4,​5,​6,​7-​hexahydro-​3-​methoxy-​1-​isobenzofuranyl]​-​, rel-	83.7139	69.2057
110	5231-60-7	Aspidospermidine-​3-​carboxylic acid, 4-​(acetyloxy)​-​6,​7-​didehydro-​3-​hydroxy-​1-​methyl-​, methyl ester, (2β,​3β,​4β,​5α,​12R,​19α)​-	84.4952	78.1108
111	1857-30-3	8H-​6,​11b-​Methanofuro[2,​3-​c]​pyrido[1,​2-​a]​azepin-​2(6H)​-​one, 9,​10,​11,​11a-​tetrahydro-​, (6R,​11aR,​11bR)​-	46.0637	97.4331
112	1004529-78-5	9H-​6,​12b-​Methanofuro[2,​3-​d]​pyrido[1,​2-​b]​[1,​2]​oxazocin-​2(6H)​-​one, 10,​11,​12,​12a-​tetrahydro-​11-​methoxy-​, (6S,​11S,​12aS,​12bS)​-	84.9459	89.1189
113	1251952-80-3	2-​Propenamide, 3-​[4-​(β-​D-​glucopyranosyloxy)​-​3-​methoxyphenyl]​-​N-​[2-​(4-​hydroxyphenyl)​ethyl]​-​, (2E)​-	64.9639	51.9053
114	114376-14-6	2-​Pyrrolidinone, 5-​benzoyl-​3-​hydroxy-​1-​methyl-​4-​phenyl-​, (3S,​4R,​5S)​-	107.272	97.5902
115	621-79-4	2-​Propenamide, 3-​phenyl-	57.2716	106.123
116	471-87-4	Pyrrolidinium, 2-​carboxy-​1,​1-​dimethyl-​, inner salt, (2S)​-	84.7055	97.9809
117	55030-23-4	2-​Propenamide, 3-​phenyl-​N-​(2-​phenylethyl)​-	80.5288	112.332
118	121817-37-6	2-​Propenamide, N-​methyl-​3-​phenyl-​N-​[(1Z)​-​2-​phenylethenyl]​-​, (2E)​-	92.1575	84.5767
119	4026-95-3	Bufa-​20,​22-​dienolide, 14,​15-​epoxy-​3,​16-​dihydroxy-​, (3β,​5β,​15β,​16β)​-	76.6526	91.7218
120	103541-15-7	2-​Pyrrolidinone, 3-​hydroxy-​5-​[(R)​-​hydroxyphenylmethyl]​-​1-​methyl-​4-​phenyl-​, (3R,​4S,​5S)​-​rel-	87.6502	106.228
121	18069-14-2	Cholest-​7-​en-​6-​one, 2,​3,​5,​14,​20,​22,​25-​heptahydroxy-​, (2β,​3β,​5β,​22R)​-	62.8005	91.3247
122	775303-79-2	Cholest-​7-​en-​6-​one, 20,​22-​[(1R)​-​butylidenebis(oxy)​]​-​2,​3,​14,​25-​tetrahydroxy-​, (2β,​3β,​5β,​22R)​-	46.6947	77.0424
123	17008-65-0	Bufa-​20,​22-​dienolide, 3,​12,​14-​trihydroxy-​11-​oxo-​, (3β,​5β,​12β)​-	78.756	72.9517
124	1257329-65-9	19-​Norbufa-​20,​22-​dienolide, 16-​(acetyloxy)​-​14,​15-​epoxy-​3,​5,​10-​trihydroxy-​, (3β,​5β,​15β,​16β)​-	80.8594	53.5147
125	342374-86-1	2-​Octenoic acid, 8-​[(6-​O-​α-​L-​arabinopyranosyl-​β-​D-​glucopyranosyl)​oxy]​-​2,​6-​dimethyl-​, intramol. 1,​2''-​ester, (2E,​6S)​- (9CI)	75.4207	76.8011
126	32885-82-8	1H-​2-​Benzoxacyclododecin-​1-​one, 3,​4,​5,​6,​7,​8,​9,​10-​octahydro-​12,​14-​dihydroxy-​3-​methyl-​, (3S)​-	93.8401	84.4803
127	23526-45-6	2-​Cyclohexen-​1-​one, 4-​hydroxy-​4-​[(1E,​3R)​-​3-​hydroxy-​1-​buten-​1-​yl]​-​3,​5,​5-​trimethyl-​, (4S)​-	81.28	58.9088
128	1072789-38-8	Thieno[3,​2-​g]​pteridine-​2,​4(1H,​3H)​-​dione, 7-​(1,​2-​dihydroxyethyl)​-​6-​(methylthio)​-	101.082	90.1241
129	78954-23-1	3-​Heptanone, 1-​(4-​hydroxy-​3-​methoxyphenyl)​-​7-​phenyl-	64.2728	42.9391
130	170033-27-9	4-​Hepten-​3-​one, 1,​7-​diphenyl-​, (4E)​-	120.673	93.8127
131	105955-04-2	3-​Heptanone, 5-​hydroxy-​1-​(4-​hydroxyphenyl)​-​7-​phenyl-	89.5433	63.6178
132	87402-84-4	Benzoic acid, 2-​hydroxy-​4-​methoxy-​3-​(3-​methyl-​2-​buten-​1-​yl)​-​6-​[(1E)​-​2-​phenylethenyl]​-	104.327	94.05
133	102841-42-9	β-​D-​Glucopyranoside, 3-​[(1E)​-​2-​[4-​(β-​D-​glucopyranosyloxy)​-​2-​hydroxyphenyl]​ethenyl]​-​5-​hydroxyphenyl	104.447	74.011
134	4176-97-0	2(5H)​-​Furanone, 3-​[2-​[(1R,​4aS,​5R,​6R,​8aS)​-​decahydro-​6-​hydroxy-​5-​(hydroxymethyl)​-​5,​8a-​dimethyl-​2-​methylene-​1-​naphthalenyl]​ethyl]​-	126.803	114.125
135	82209-72-1	2(5H)​-​Furanone, 3-​[2-​[(1R,​4aS,​5R,​6R,​8aS)​-​5-​[(β-​D-​glucopyranosyloxy)​methyl]​decahydro-​6-​hydroxy-​5,​8a-​dimethyl-​2-​methylene-​1-​naphthalenyl]​ethyl]​-	92.7584	98.7408
136	80680-49-5	[1]​Benzopyrano[5,​4,​3-​cde]​[1]​benzopyran-​5,​10-​dione, 2-​[(6-​deoxy-​α-​L-​mannopyranosyl)​oxy]​-​7-​hydroxy-​3,​8-​dimethoxy-	54.5974	74.2813
137	20274-94-6	β-​D-​Glucopyranoside, 4-​methylphenyl	96.7849	74.2149
138	122001-32-5	Benzeneacetonitrile, 4-​[(6-​deoxy-​α-​L-​mannopyranosyl)​oxy]​-	56.5805	76.2846
139	20283-92-5	Benzenepropanoic acid, α-​[[(2E)​-​3-​(3,​4-​dihydroxyphenyl)​-​1-​oxo-​2-​propen-​1-​yl]​oxy]​-​3,​4-​dihydroxy-​, (αR)​-	63.2212	65.5927
140	4304-12-05	β-​D-​Glucopyranoside, phenylmethyl	46.1538	53.4167
141	64121-98-8	β-​D-​Glucopyranoside, 4-​(hydroxymethyl)​-​2,​6-​dimethoxyphenyl	121.665	117.382
142	165467-50-5	1,​7,​13-​Trioxa-​4,​10,​16-​triazacyclooctadecan​e-​2,​5,​8,​11,​14,​17-​hexone, 4,​10,​16-​trimethyl-​6,​12-​bis(1-​methylethyl)​-​18-​[(1S)​-​1-​methylpropyl]​-​3,​9,​15-​tris(phenylmethyl)​-​, (3S,​6R,​9S,​12R,​15S,​18R)​-	90.1142	59.569
143	172721-96-9	2,​5-​Morpholinedione, 4-​methyl-​6-​(1-​methylethyl)​-​3-​(phenylmethyl)​-​, (3R,​6S)​-	67.0673	87.9947
144	1167573-26-3	Cyclopenta[c]​pyran-​4-​carboxylic acid, 1,​4a,​5,​6,​7,​7a-​hexahydro-​6-​hydroxy-​1-​[[2-​O-​[(2E)​-​3-​(4-​hydroxyphenyl)​-​1-​oxo-​2-​propen-​1-​yl]​-​β-​D-​glucopyranosyl]​oxy]​-​7-​methyl-​, (1S,​4aS,​6S,​7R,​7aS)​-	46.244	62.3932
145	30164-95-5	2H-​Pyran-​4-​acetic acid, 3-​ethylidene-​2-​(β-​D-​glucopyranosyloxy)​-​3,​4-​dihydro-​5-​(methoxycarbonyl)​-​, methyl ester, (2S,​3E,​4S)​-	44.351	64.8159
146	112693-21-7	β-​D-​Glucopyranoside, 2-​(4-​hydroxyphenyl)​ethyl, 2,​6-​bis[(2S,​3E,​4S)​-​3-​ethylidene-​2-​(β-​D-​glucopyranosyloxy)​-​3,​4-​dihydro-​5-​(methoxycarbonyl)​-​2H-​pyran-​4-​acetate]	52.8245	60.8103
147	82451-20-5	Cyclopenta[c]​pyran-​4-​carboxylic acid, 1,​4a,​5,​6,​7,​7a-​hexahydro-​7-​hydroxy-​1-​[[2-​O-​(4-​hydroxybenzoyl)​-​β-​D-​glucopyranosyl]​oxy]​-​7-​methyl-​, (1S,​4aS,​7S,​7aS)​-	68.0288	62.2813
148	862423-33-4	Cyclopenta[c]​pyran-​4,​7-​dicarboxylic acid, 1-​(β-​D-​glucopyranosyloxy)​-​1,​4a,​5,​6-​tetrahydro-​, (1S,​4aS)​-	53.3954	84.3846
149	172377-88-7	4H-​1-​Benzopyran-​4-​one, 2-​(3,​4-​dihydroxyphenyl)​-​6-​[6-​O-​[(2E)​-​3-​(3,​4-​dihydroxyphenyl)​-​1-​oxo-​2-​propen-​1-​yl]​-​β-​D-​glucopyranosyl]​-​5,​7-​dihydroxy-	118.6	84.9507
150	1354564-72-9	4H-​1-​Benzopyran-​4-​one, 6-​α-​L-​arabinopyranosyl-​2-​(3,​4-​dihydroxyphenyl)​-​7-​(β-​D-​glucopyranosyloxy)​-​5-​hydroxy-	85.2764	103.429
151	1017798-02-5	4H-​1-​Benzopyran-​4-​one, 5-​hydroxy-​2-​(4-​hydroxyphenyl)​-​6-​[2-​O-​[6-​O-​[(2E)​-​3-​(4-​hydroxyphenyl)​-​1-​oxo-​2-​propen-​1-​yl]​-​β-​D-​glucopyranosyl]​-​β-​D-​glucopyranosyl]​-​7-​methoxy-	40.2644	84.9488
152	6991-10-02	4H-​1-​Benzopyran-​4-​one, 6-​β-​D-​glucopyranosyl-​5-​hydroxy-​2-​(4-​hydroxyphenyl)​-​7-​methoxy-	89.2728	75.2956
153	72063-39-9	4H-​1-​Benzopyran-​4-​one, 6-​(2-​O-​β-​D-​glucopyranosyl-​β-​D-​glucopyranosyl)​-​5-​hydroxy-​2-​(4-​hydroxyphenyl)​-​7-​methoxy-	103.726	84.9289
154	117-39-5	4H-​1-​Benzopyran-​4-​one, 2-​(3,​4-​dihydroxyphenyl)​-​3,​5,​7-​trihydroxy-	58.3233	54.4357
155	5041-68-9	4H-​1-​Benzopyran-​4-​one, 3-​(β-​L-​arabinofuranosyloxy)​-​2-​(3,​4-​dihydroxyphenyl)​-​5,​7-​dihydroxy-	38.8221	76.5247
156	35154-55-3	4H-​1-​Benzopyran-​4-​one, 2-​(3,​4-​dimethoxyphenyl)​-​3-​hydroxy-​5,​6,​7,​8-​tetramethoxy-	72.3257	75.8972
157	109232-77-1	4H-​1-​Benzopyran-​4-​one, 5-​[[6-​O-​acetyl-​4-​O-​(6-​deoxy-​α-​L-​mannopyranosyl)​-​β-​D-​glucopyranosyl]​oxy]​-​7-​hydroxy-​2-​(4-​hydroxyphenyl)​-	79.6575	68.3497
158	17297-56-2	4H-​1-​Benzopyran-​4-​one, 3-​[[6-​O-​(6-​deoxy-​α-​L-​mannopyranosyl)​-​β-​D-​galactopyranosyl]​oxy]​-​5,​7-​dihydroxy-​2-​(4-​hydroxyphenyl)​-	82.0913	97.128
159	604-80-8	4H-​1-​Benzopyran-​4-​one, 3-​[[6-​O-​(6-​deoxy-​α-​L-​mannopyranosyl)​-​β-​D-​glucopyranosyl]​oxy]​-​5,​7-​dihydroxy-​2-​(4-​hydroxy-​3-​methoxyphenyl)​-	67.2776	80.3498
160	102841-43-0	β-​D-​Xylopyranoside, 3-​[(6R)​-​6,​7-​dihydro-​6-​hydroxy-​7,​7-​dimethyl-​5H-​furo[3,​2-​g]​[1]​benzopyran-​2-​yl]​-​5-​hydroxyphenyl	51.8329	89.3471
161	62596-29-6	4H,​8H-​Benzo[1,​2-​b:3,​4-​b']​dipyran-​4-​one, 2-​(2,​4-​dihydroxyphenyl)​-​5-​hydroxy-​8,​8-​dimethyl-​3-​(3-​methyl-​2-​buten-​1-​yl)​-	102.915	62.7027
162	100187-67-5	4H-​1-​Benzopyran-​4-​one, 2-​[3-​[(2E)​-​3,​7-​dimethyl-​2,​6-​octadien-​1-​yl]​-​4-​hydroxyphenyl]​-​5,​7-​dihydroxy-	93.6599	100.731
163	40957-83-3	4H-​1-​Benzopyran-​4-​one, 7-​hydroxy-​3-​(4-​hydroxyphenyl)​-​6-​methoxy-	92.1875	86.975
164	94367-42-7	β-​D-​Glucopyranoside, (6aR,​11aR)​-​6a,​11a-​dihydro-​9,​10-​dimethoxy-​6H-​benzofuro[3,​2-​c]​[1]​benzopyran-​3-​yl	83.7139	98.0056
165	2091869-42-8	1-​Butanone, 1-​[(1aR,​2R,​3aR,​8aS,​8bR)​-​1a,​2,​3,​3a,​8a,​8b-​hexahydro-​6-​hydroxy-​4-​methoxy-​8a-​methyl-​2-​(1-​methylethyl)​benz[b]​oxireno[g]​benzofuran-​7-​yl]​-​3-​methyl-	95.2825	90.9129
166	2097088-84-9	1-​Propanone, 2-​methyl-​1-​[(5aR,​9R,​9aS)​-​5a,​8,​9,​9a-​tetrahydro-​3-​hydroxy-​1-​methoxy-​6-​methyl-​9-​(1-​methylethyl)​-​4-​dibenzofuranyl]​-	90.9255	116.205
167	2097088-91-8	1H-​Xanthene-​1,​3(2H)​-​dione, 4,​9-​dihydro-​6-​hydroxy-​8-​methoxy-​2,​2,​4,​4-​tetramethyl-​9-​(1-​methylethyl)​-​5-​(3-​methyl-​1-​oxobutyl)​-​, (9R)​-	89.1827	95.8427
168	168706-11-4	Spiro[2H-​1-​benzopyran-​2,​1'-​cyclohexane]​-​6,​8-​dicarboxaldehyde, 3,​4-​dihydro-​5,​7-​dihydroxy-​2',​4-​bis(2-​methylpropyl)​-​, (1'R,​2'R,​4R)​-	103.395	100.957
169	1207181-35-8	Benzo[b]​cyclobuta[5,​6]​cyclonona[1,​2-​e]​pyran-​6,​8-​dicarboxaldehyde, 1,​2,​2a,​3,​4,​4a,​10,​10a,​11,​12,​13,​13a-​dodecahydro-​7,​9-​dihydroxy-​2,​2,​4a-​trimethyl-​13-​methylene-​10-​phenyl-​, (2aS,​4aS,​10R,​10aR,​13aR)​-	103.516	92.9139
170	1783802-72-1	2,​4-​Methano-​1H-​xanthene-​5,​7-​dicarboxaldehyde, 2,​3,​4,​4a,​9,​9a-​hexahydro-​6,​8-​dihydroxy-​3,​3,​4a-​trimethyl-​9-​phenyl-​, (2R,​4S,​4aR,​9R,​9aS)​-	97.0853	62.8098
171	85999-40-2	Lup-​20(29)​-​en-​28-​oic acid, 3,​23-​dihydroxy-​, (3β,​4α)​-	95.5599	96.323
172	1309982-12-4	(3β,4α)-23-[([1,4'-Bipiperidin]-1'-ylcarbonyl)oxy]-3-hydroxylup-20(29)-en-28-oic acid	75.007	88.9935
173	1309981-79-0	L-​Proline, 1-​[(3β,​4α)​-​3,​23-​bis(acetyloxy)​-​28-​oxolup-​20(29)​-​en-​28-​yl]​-​, methyl ester	66.3781	87.4945
174	1309982-01-1	L-​Alanine, N-​[(3β,​4α)​-​3,​23-​dihydroxy-​28-​oxolup-​20(29)​-​en-​28-​yl]​glycyl-​, methyl ester	70.2876	87.5461
175	1309982-03-3	L-​Proline, N-​[(3β,​4α)​-​3,​23-​dihydroxy-​28-​oxolup-​20(29)​-​en-​28-​yl]​glycyl-​, methyl ester	47.389	72.3931
176	1309982-04-4	L-​Methionine, N-​[(3β,​4α)​-​3,​23-​dihydroxy-​28-​oxolup-​20(29)​-​en-​28-​yl]​-​L-​methionyl-​, methyl ester	102.681	95.6654
177	1309982-07-7	N-[(3β,4α)-3,23-Dihydroxy-28-oxolup-20(29)-en-28-yl]glycyl-L-alanine	81.2343	102.188
178	1309982-09-9	N-[(3β,4α)-3,23-Dihydroxy-28-oxolup-20(29)-en-28-yl]-L-methionyl-L-methionine	105.781	83.2685
179	1309982-10-2	1-[(3β,4α)-3,23-Dihydroxy-28-oxolup-20(29)-en-28-yl]-L-prolyl-L-methionine	98.6317	88.5641
180	1309981-68-7	(3β,4α)-3,23-Bis(acetyloxy)-28-[1,4'-bipiperidin]-1'-yllup-20(29)-en-28-one	80.4524	88.6532
181	1309981-69-8	(3β,4α)-3,23-Bis(acetyloxy)-N-[4-[5-(2-pyridinyl)-2H-tetrazol-2-yl]butyl]lup-20(29)-en-28-amide	39.2349	65.4361
182	1309981-70-1	(3β,4α)-3,23-Bis(acetyloxy)-N,N-di-2-propen-1-yllup-20(29)-en-28-amide	89.5001	104.679
183	1215746-46-5	(3β,4α)-3,23-Bis(acetyloxy)-N-(2-aminoethyl)lup-20(29)-en-28-amide	64.4513	86.0871
184	1309981-71-2	(3β,4α)-3,23-Bis(acetyloxy)-28-(4-morpholinyl)lup-20(29)-en-28-one	86.931	98.9805
185	1309981-72-3	(3β,4α)-3,23-Bis(acetyloxy)-28-(1-piperidinyl)lup-20(29)-en-28-one	96.1743	103.24
186	1309981-73-4	(3β,4α)-3,23-Bis(acetyloxy)-28-(1-piperazinyl)lup-20(29)-en-28-one	92.3764	90.0624
187	1309981-81-4	(3β,4α)-28-[1,4'-Bipiperidin]-1'-yl-3,23-dihydroxylup-20(29)-en-28-one	20.8601	13.88
188	1309981-82-5	(3β,4α)-3,23-Dihydroxy-N-[4-[5-(2-pyridinyl)-2H-tetrazol-2-yl]butyl]lup-20(29)-en-28-amide	86.3725	97.7286
189	1309981-83-6	(3β,4α)-3,23-Dihydroxy-N,N-di-2-propen-1-yllup-20(29)-en-28-amide	94.3591	81.0209
190	1215746-52-3	(3β,4α)-N-(2-Aminoethyl)-3,23-dihydroxylup-20(29)-en-28-amide	85.9257	73.587
191	1309981-84-7	(3β,4α)-3,23-Dihydroxy-28-(4-morpholinyl)lup-20(29)-en-28-one	95.6995	105.47
192	1309981-85-8	(3β,4α)-3,23-Dihydroxy-28-(1-piperidinyl)lup-20(29)-en-28-one	45.3784	44.1829
193	1309981-86-9	(3β,4α)-3,23-Dihydroxy-28-(1-piperazinyl)lup-20(29)-en-28-one	44.6523	26.872
194	1227154-18-8	Lup-​20(29)​-​en-​28-​oic acid, 3,​23-​bis(acetyloxy)​-​30-​hydroxy-​, 1-​methylethyl ester, (3β,​4α)​-	86.7076	93.2322
195	1309981-91-6	Lup-​20(29)​-​en-​28-​oic acid, 3,​23-​bis(acetyloxy)​-​30-​hydroxy-​, 1,​1-​dimethylethyl ester, (3β,​4α)​-	97.7939	84.1427
196	1309981-92-7	Lup-​20(29)​-​en-​28-​oic acid, 3,​23-​bis(acetyloxy)​-​30-​hydroxy-​, (tetrahydro-​2-​furanyl)​methyl ester, (3β,​4α)​-	91.4828	76.3286
197	1309981-74-5	Lup-​20(29)​-​en-​28-​oic acid, 3,​23-​bis(acetyloxy)​-​, 2-​(4-​morpholinyl)​ethyl ester, (3β,​4α)​-	98.5758	87.3263
198	1309981-93-8	Lup-​20(29)​-​en-​28-​oic acid, 3,​23-​bis(acetyloxy)​-​30-​hydroxy-​, 3-​methylbutyl ester, (3β,​4α)​-	63.2505	58.7844
199	1309981-94-9	Lup-​20(29)​-​en-​28-​one, 3,​23-​bis(acetyloxy)​-​30-​hydroxy-​28-​(4-​morpholinyl)​-​, (3β,​4α)​-	105.11	102.888
200	1309981-95-0	Lup-​20(29)​-​en-​28-​one, 3,​23-​bis(acetyloxy)​-​30-​hydroxy-​28-​(1-​piperidinyl)​-​, (3β,​4α)​-	100.559	94.3995
201	1309981-96-1	L-​Proline, 1-​[(3β,​4α)​-​3,​23-​bis(acetyloxy)​-​30-​hydroxy-​28-​oxolup-​20(29)​-​en-​28-​yl]​-​, methyl ester	81.0947	94.7817
202	1309981-97-2	Lup-​20(29)​-​en-​28-​oic acid, 3,​23,​30-​trihydroxy-​, 1-​methylethyl ester, (3β,​4α)​-	80.7875	103.92
203	1309981-98-3	Lup-​20(29)​-​en-​28-​oic acid, 3,​23,​30-​trihydroxy-​, 1,​1-​dimethylethyl ester, (3β,​4α)​-	97.766	74.5225
204	1309981-99-4	Lup-​20(29)​-​en-​28-​oic acid, 3,​23,​30-​trihydroxy-​, (tetrahydro-​2-​furanyl)​methyl ester, (3β,​4α)​-	96.5373	67.3891
205	1309982-00-0	Lup-​20(29)​-​en-​28-​oic acid, 3,​23,​30-​trihydroxy-​, 3-​methylbutyl ester, (3β,​4α)​-	82.1	95.7966
206	1312943-18-2	Lup-​20(29)​-​en-​28-​one, 3,​23,​30-​trihydroxy-​28-​(4-​morpholinyl)​-​, (3β,​4α)​-	100.475	80.3975
207	1309981-74-5	Lup-​20(29)​-​en-​28-​oic acid, 3,​23-​bis(acetyloxy)​-​, 2-​(4-​morpholinyl)​ethyl ester, (3β,​4α)​-	74.1413	83.3583
208	1309981-87-0	Lup-​20(29)​-​en-​28-​oic acid, 3,​23-​dihydroxy-​, 2-​(4-​morpholinyl)​ethyl ester, (3β,​4α)​-	93.3259	109.205
209	1309981-75-6	Lup-​20(29)​-​en-​28-​oic acid, 3,​23-​bis(acetyloxy)​-​, (2E)​-​4-​hydroxy-​2-​buten-​1-​yl ester, (3β,​4α)​-	92.9349	103.653
210	1309981-88-1	Lup-​20(29)​-​en-​28-​oic acid, 3,​23-​dihydroxy-​, (2E)​-​4-​hydroxy-​2-​buten-​1-​yl ester, (3β,​4α)​-	88.4111	71.5182
211	1309982-14-6	Butanoic acid, 4-​[[2-​[[(3β,​4α)​-​3,​23-​bis(acetyloxy)​-​28-​oxolup-​20(29)​-​en-​28-​yl]​amino]​ethyl]​amino]​-​4-​oxo-	97.766	80.7312
212	1309982-13-5	Lup-​20(29)​-​en-​28-​one, 28-​[1,​4'-​bipiperidin]​-​1'-​yl-​3,​23-​[carbonylbis(oxy)​]​-​, (3β,​4α)​-	93.2142	69.3545
213	42228-92-2	5-​Isoxazoleacetic acid, α-​amino-​3-​chloro-​4,​5-​dihydro-​, (αS,​5S)​-	68.1881	105.437
214	50-76-0	Stereoisomer of N,N'-[(2-amino-4,6-dimethyl-3-oxo-3H-phenoxazine-1,9-diyl)bis[carbonylimino[2-(1-hydroxyethyl)-1-oxo-2,1-ethanediyl]imino[2-(1-methylethyl)-1-oxo-2,1-ethanediyl]-1,2-pyrrolidinediylcarbonyl(methylimino)(1-oxo-2,1-ethanediyl)]]bis[N-methyl-L-valine] di-ξ-lactone	63.6789	43.0224
215	22862-76-6	3,​4-​Pyrrolidinediol, 2-​[(4-​methoxyphenyl)​methyl]​-​, 3-​acetate, (2R,​3S,​4S)​-	85.3451	102.056
216	52665-69-7	4-​Benzoxazolecarboxyli​c acid, 5-​(methylamino)​-​2-​[[(2R,​3R,​6S,​8S,​9R,​11R)​-​3,​9,​11-​trimethyl-​8-​[(1S)​-​1-​methyl-​2-​oxo-​2-​(1H-​pyrrol-​2-​yl)​ethyl]​-​1,​7-​dioxaspiro[5.5]​undec-​2-​yl]​methyl]​-	77.6739	79.5184
217	313-67-7	Phenanthro[3,​4-​d]​-​1,​3-​dioxole-​5-​carboxylic acid, 8-​methoxy-​6-​nitro-	88.837	83.3952
218	88495-63-0	Butanedioic acid, 1-​[(3R,​5aS,​6R,​8aS,​9R,​10S,​12R,​12aR)​-​decahydro-​3,​6,​9-​trimethyl-​3,​12-​epoxy-​12H-​pyrano[4,​3-​j]​-​1,​2-​benzodioxepin-​10-​yl] ester	85.0701	60.8538
219	118396-02-4	1H-​Pyrrolizine-​1,​2,​7-​triol, hexahydro-​3-​(hydroxymethyl)​-​, (1R,​2R,​3R,​7S,​7aR)​-	88.727	75.5756
220	491-67-8	4H-​1-​Benzopyran-​4-​one, 5,​6,​7-​trihydroxy-​2-​phenyl-	90.8716	81.0212
221	472-15-1	Lup-​20(29)​-​en-​28-​oic acid, 3-​hydroxy-​, (3β)​-	98.7352	103.024
222	33570-04-6	4H,​5aH,​9H-​Furo[2,​3-​b]​furo[3',​2':2,​3]​cyclopenta[1,​2-​c]​furan-​2,​4,​7(3H,​8H)​-​trione, 9-​(1,​1-​dimethylethyl)​-​10,​10a-​dihydro-​8,​9-​dihydroxy-​, (3aS,​5aR,​8R,​8aS,​9R,​10aS)​-	87.6822	79.0515
223	20350-15-6	4H-​Cyclopent[f]​oxacyclotridecin-​4-​one, 1,​6,​7,​8,​9,​11a,​12,​13,​14,​14a-​decahydro-​1,​13-​dihydroxy-​6-​methyl-​, (1R,​2E,​6S,​10E,​11aS,​13S,​14aR)​-	91.504	102.357
224	22260-51-1	Ergotaman-​3',​6',​18-​trione, 2-​bromo-​12'-​hydroxy-​2'-​(1-​methylethyl)​-​5'-​(2-​methylpropyl)​-​, (5α)​-​, methanesulfonate (1:1)	90.2667	78.6803
225	475995-69-8	N-Acetyl-Phytosphingosine	87.5722	95.6207
226	124753-97-5	Hexanamide, N-​[(1S,​2R,​3E)​-​2-​hydroxy-​1-​(hydroxymethyl)​-​3-​heptadecen-​1-​yl]​-	97.9379	95.3362
227	331-39-5	2-​Propenoic acid, 3-​(3,​4-​dihydroxyphenyl)​-	107.259	67.2199
228	7689-03-4	1H-​Pyrano[3',​4':6,​7]​indolizino[1,​2-​b]​quinoline-​3,​14(4H,​12H)​-​dione, 4-​ethyl-​4-​hydroxy-​, (4S)​-	109.953	92.1916
229	56-25-7	4,​7-​Epoxyisobenzofuran-​1,​3-​dione, hexahydro-​3a,​7a-​dimethyl-​, (3aR,​4S,​7R,​7aS)​-​rel-	112.428	99.9313
230	104594-70-9	2-​Propenoic acid, 3-​(3,​4-​dihydroxyphenyl)​-​, 2-​phenylethyl ester	115.617	95.1344
231	404-86-4	6-​Nonenamide, N-​[(4-​hydroxy-​3-​methoxyphenyl)​methyl]​-​8-​methyl-​, (6E)​-	86.8298	77.9386
232	79831-76-8	1,​6,​7,​8-​Indolizinetetrol, octahydro-​, (1S,​6S,​7R,​8R,​8aR)​-	112.73	115.314
233	17397-89-6	2-​Oxiranecarboxamide, 3-​[(4E,​7E)​-​1-​oxo-​4,​7-​nonadien-​1-​yl]​-​, (2R,​3S)​-	108.606	92.9462
234	62-59-9	Cevane-​3,​4,​12,​14,​16,​17,​20-​heptol, 4,​9-​epoxy-​, 3-​[(2Z)​-​2-​methyl-​2-​butenoate]​, (3β,​4α,​16β)​-	105.389	101.869
235	148796-51-4	2-​Butenedioic acid, 2-​methyl-​3-​tetradecyl-​, (2Z)​-	103.299	93.1876
236	3895-92-9	[1,​3]​Benzodioxolo[5,​6-​c]​phenanthridinium, 1,​2-​dimethoxy-​12-​methyl-​, chloride (1:1)	84.6027	87.9774
237	7059-24-7	D-​threo-​2-​Pentulose, 1-​C-​[(2S,​3S)​-​7-​[[4-​O-​acetyl-​2,​6-​dideoxy-​3-​O-​(2,​6-​dideoxy-​4-​O-​methyl-​α-​D-​lyxo-​hexopyranosyl)​-​β-​D-​lyxo-​hexopyranosyl]​oxy]​-​3-​[[O-​4-​O-​acetyl-​2,​6-​dideoxy-​3-​C-​methyl-​α-​L-​arabino-​hexopyranosyl-​(1→3)​-​O-​2,​6-​dideoxy-​β-​D-​arabino-​hexopyranosyl-​(1→3)​-​2,​6-​dideoxy-​β-​D-​arabino-​hexopyranosyl]​oxy]​-​1,​2,​3,​4-​tetrahydro-​5,​…	83.008	100.396
238	518-75-2	3H-​2-​Benzopyran-​7-​carboxylic acid, 4,​6-​dihydro-​8-​hydroxy-​3,​4,​5-​trimethyl-​6-​oxo-​, (3R,​4S)​	96.1507	102.778
239	64-86-8	Acetamide, N-​[(7S)​-​5,​6,​7,​9-​tetrahydro-​1,​2,​3,​10-​tetramethoxy-​9-​oxobenzo[a]​heptalen-​7-​yl]​-	72.7798	80.9563
240	4434-05-3	1H-​Pyrrole-​2,​4-​dicarboxamide, N2,​N4-​bis[7-​[[6-​deoxy-​5-​C-​methyl-​4-​O-​methyl-​3-​O-​[(5-​methyl-​1H-​pyrrol-​2-​yl)​carbonyl]​-​α-​L-​lyxo-​hexopyranosyl]​oxy]​-​4-​hydroxy-​8-​methyl-​2-​oxo-​2H-​1-​benzopyran-​3-​yl]​-​3-​methyl-	85.95	90.2388
241	458-37-7	1,​6-​Heptadiene-​3,​5-​dione, 1,​7-​bis(4-​hydroxy-​3-​methoxyphenyl)​-​, (1E,​6E)​-	74.7594	42.0319
242	66-81-9	2,​6-​Piperidinedione, 4-​[(2R)​-​2-​[(1S,​3S,​5S)​-​3,​5-​dimethyl-​2-​oxocyclohexyl]​-​2-​hydroxyethyl]​-	44.7622	29.4956
243	4449-51-8	Spiro[9H-​benzo[a]​fluorene-​9,​2'(3'H)​-​furo[3,​2-​b]​pyridin]​-​3-​ol, 1,​2,​3,​3'a,​4,​4',​5',​6,​6',​6a,​6b,​7,​7',​7'a,​8,​11,​11a,​11b-​octadecahydro-​3',​6',​10,​11b-​tetramethyl-​, (2'R,​3S,​3'R,​3'aS,​6'S,​6aS,​6bS,​7'aR,​11aS,​11bR)​-	100.357	97.8103
244	18172-33-3	9H-​Pyrrolo[1',​2':2,​3]​isoindolo[4,​5,​6-​cd]​indol-​9-​one, 10-​acetyl-​2,​6,​6a,​7,​11a,​11b-​hexahydro-​11-​hydroxy-​7,​7-​dimethyl-​, (6aR,​11aS,​11bR)​-	85.8125	79.6345
245	339-72-0	3-​Isoxazolidinone, 4-​amino-​, (4S)​-	84.1903	76.1096
246	59865-13-3	Cyclosporin A	101.87	103.799
247	14930-96-2	2H-​Oxacyclotetradecino[​2,​3-​d]​isoindole-​2,​18(5H)​-​dione, 6,​7,​8,​9,​10,​12a,​13,​14,​15,​15a,​16,​17-​dodecahydro-​5,​13-​dihydroxy-​9,​15-​dimethyl-​14-​methylene-​16-​(phenylmethyl)​-​, (3E,​5R,​9R,​11E,​12aS,​13S,​15S,​15aS,​16S,​18aS)​-	79.2686	80.3327
248	22144-77-0	1H-​Cycloundec[d]​isoindole-​1,​11(2H)​-​dione, 15-​(acetyloxy)​-​3,​3a,​4,​5,​6,​6a,​9,​10,​12,​15-​decahydro-​6,​12-​dihydroxy-​4,​10,​12-​trimethyl-​5-​methylene-​3-​(phenylmethyl)​-​, (3S,​3aR,​4S,​6S,​6aR,​7E,​10S,​12R,​13E,​15R,​15aR)​-	100.935	80.5561
249	36011-19-5	[1,​3]​Dioxacyclotridecino[​4,​5-​d]​oxireno[f]​isoindole-​5,​10,​12(4H,​6H)​-​trione, 3,​13,​14,​14a,​15,​15a,​16a,​16b-​octahydro-​6-​hydroxy-​4,​6,​15,​15a-​tetramethyl-​14-​(phenylmethyl)​-​, (1E,​4S,​6R,​7E,​11aS,​14S,​14aS,​15S,​15aR,​16aS,​16bS)​-	71.35	85.8907
250	486-66-8	4H-​1-​Benzopyran-​4-​one, 7-​hydroxy-​3-​(4-​hydroxyphenyl)​-	92.9887	78.7959
251	23541-50-6	5,​12-​Naphthacenedione, 8-​acetyl-​10-​[(3-​amino-​2,​3,​6-​trideoxy-​α-​L-​lyxo-​hexopyranosyl)​oxy]​-​7,​8,​9,​10-​tetrahydro-​6,​8,​11-​trihydroxy-​1-​methoxy-​, hydrochloride (1:1)​, (8S,​10S)​-	83.8053	74.0466
252	2004-04-8	Adenosine, 4',​5'-​didehydro-​1'-​C-​(hydroxymethyl)​-	101.457	82.1035
253	522-17-8	3H-​Bis[1]​benzopyrano[3,​4-​b:6',​5'-​e]​pyran-​7(7aH)​-​one, 13,​13a-​dihydro-​9,​10-​dimethoxy-​3,​3-​dimethyl-​, (7aS,​13aS)​-	84.4102	36.5425
254	60857-08-1	5H-​Cyclopropa[3,​4]​benz[1,​2-​e]​azulen-​5-​one, 9a-​(acetyloxy)​-​1,​1a,​1b,​4,​4a,​7a,​7b,​8,​9,​9a-​decahydro-​4a,​7b-​dihydroxy-​3-​(hydroxymethyl)​-​1,​1,​6,​8-​tetramethyl-​, (1aR,​1bS,​4aR,​7aS,​7bR,​8R,​9aS)​-	99.8075	97.7359
255	54662-30-5	Benzeneacetic acid, (1aR,​1bS,​4aR,​7aS,​7bR,​8R,​9aS)​-​3-​[(acetyloxy)​methyl]​-​1,​1a,​1b,​4,​4a,​5,​7a,​7b,​8,​9-​decahydro-​4a,​7b-​dihydroxy-​1,​1,​6,​8-​tetramethyl-​5-​oxo-​9aH-​cyclopropa[3,​4]​benz[1,​2-​e]​azulen-​9a-​yl	101.485	113.687
256	24730-10-7	Ergotaman-​3',​6',​18-​trione, 9,​10-​dihydro-​12'-​hydroxy-​2'-​(1-​methylethyl)​-​5'-​(phenylmethyl)​-​, (5'α,​10α)​-​, methanesulfonate (1:1)	101.182	95.9029
257	14277-97-5	3-​Pyrrolidineacetic acid, 2-​carboxy-​4-​[(1Z,​3E,​5R)​-​5-​carboxy-​1-​methyl-​1,​3-​hexadien-​1-​yl]​-​, (2S,​3S,​4S)​-	104.427	76.3489
258	25316-40-9	5,​12-​Naphthacenedione, 10-​[(3-​amino-​2,​3,​6-​trideoxy-​α-​L-​lyxo-​hexopyranosyl)​oxy]​-​7,​8,​9,​10-​tetrahydro-​6,​8,​11-​trihydroxy-​8-​(2-​hydroxyacetyl)​-​1-​methoxy-​, hydrochloride (1:1)​, (8S,​10S)​-	88.3145	79.8933
259	73885-53-7	16H-​1,​24:6,​9-​Dietheno-​11,​15-​metheno-​2H-​pyrido[2',​3':17,​18]​[1,​11]​dioxacycloeicosino[2​,​3,​4-​ij]​isoquinolin-​12-​ol, 3,​4,​4a,​5,​16a,​17,​18,​19-​octahydro-​21,​22,​26-​trimethoxy-​4,​17-​dimethyl-​, 12-​acetate, (4aS,​16aR)​-	86.8023	69.1384
260	66701-25-5	2-​Oxiranecarboxylic acid, 3-​[[[(1S)​-​1-​[[[4-​[(aminoiminomethyl)​amino]​butyl]​amino]​carbonyl]​-​3-​methylbutyl]​amino]​carbonyl]​-​, (2S,​3S)​-	99.3951	121.399
261	76684-89-4	2-​Oxiranecarboxylic acid, 3-​[[[(1S)​-​3-​methyl-​1-​[[(3-​methylbutyl)​amino]​carbonyl]​butyl]​amino]​carbonyl]​-​, (2S,​3S)​-	104.152	117.94
262	88321-09-9	2-​Oxiranecarboxylic acid, 3-​[[[(1S)​-​3-​methyl-​1-​[[(3-​methylbutyl)​amino]​carbonyl]​butyl]​amino]​carbonyl]​-​, ethyl ester, (2S,​3S)​-	99.5601	115.306
263	76808-15-6	2-​Oxetanone, 3-​ethyl-​4-​[(1S,​3E,​5R,​7S,​8R,​9R)​-​8-​hydroxy-​1,​3,​5,​7,​9-​pentamethyl-​6-​oxo-​3-​undecen-​1-​yl]​-​, (3S,​4S)​-	105.774	94.1436
264	519-23-3	6H-​Pyrido[4,​3-​b]​carbazole, 5,​11-​dimethyl-	96.3706	83.8174
265	550-24-3	2,​5-​Cyclohexadiene-​1,​4-​dione, 2,​5-​dihydroxy-​3-​undecyl-	91.339	89.5571
266	140111-52-0	7-​Azabicyclo[2.2.1]​heptane, 2-​(6-​chloro-​3-​pyridinyl)​-​, (1R,​2R,​4S)​-	100.055	89.4604
267	989-51-5	Benzoic acid, 3,​4,​5-​trihydroxy-​, (2R,​3R)​-​3,​4-​dihydro-​5,​7-​dihydroxy-​2-​(3,​4,​5-​trihydroxyphenyl)​-​2H-​1-​benzopyran-​3-​yl ester	100.247	131.138
268	33419-42-0	Furo[3',​4':6,​7]​naphtho[2,​3-​d]​-​1,​3-​dioxol-​6(5aH)​-​one, 9-​[[4,​6-​O-​(1R)​-​ethylidene-​β-​D-​glucopyranosyl]​oxy]​-​5,​8,​8a,​9-​tetrahydro-​5-​(4-​hydroxy-​3,​5-​dimethoxyphenyl)​-​, (5R,​5aR,​8aR,​9S)​-	72.4498	86.8881
269	66575-29-9	1H-​Naphtho[2,​1-​b]​pyran-​1-​one, 5-​(acetyloxy)​-​3-​ethenyldodecahydro-​6,​10,​10b-​trihydroxy-​3,​4a,​7,​7,​10a-​pentamethyl-​, (3R,​4aR,​5S,​6S,​6aS,​10S,​10aR,​10bS)​-	107.561	72.3846
270	23110-15-8	2,​4,​6,​8-​Decatetraenedioic acid, 1-​[(3R,​4S,​5S,​6R)​-​5-​methoxy-​4-​[(2R,​3R)​-​2-​methyl-​3-​(3-​methyl-​2-​buten-​1-​yl)​-​2-​oxiranyl]​-​1-​oxaspiro[2.5]​oct-​6-​yl] ester, (2E,​4E,​6E,​8E)​-	97.9929	93.9948
271	116355-84-1	1,​2,​3-​Propanetricarboxylic acid, 1,​1'-​[(1S,​2R)​-​1-​[(2S,​9R,​11S,​12S)​-​12-​amino-​9,​11-​dihydroxy-​2-​methyltridecyl]​-​2-​[(1R)​-​1-​methylpentyl]​-​1,​2-​ethanediyl] ester, (2R,​2'R)​-	98.0203	93.6819
272	1953-04-4	6H-​Benzofuro[3a,​3,​2-​ef]​[2]​benzazepin-​6-​ol, 4a,​5,​9,​10,​11,​12-​hexahydro-​3-​methoxy-​11-​methyl-​, hydrobromide (1:1)​, (4aS,​6R,​8aS)​-	99.1476	92.3716
273	2752-65-0	2-​Butenoic acid, 2-​methyl-​4-​[(1R,​3aS,​5S,​11R,​14aS)​-​3a,​4,​5,​7-​tetrahydro-​8-​hydroxy-​3,​3,​11-​trimethyl-​13-​(3-​methyl-​2-​buten-​1-​yl)​-​11-​(4-​methyl-​3-​penten-​1-​yl)​-​7,​15-​dioxo-​1,​5-​methano-​1H,​3H,​11H-​furo[3,​4-​g]​pyrano[3,​2-​b]​xanthen-​1-​yl]​-​, (2Z)​-	68.848	66.2031
274	446-72-0	4H-​1-​Benzopyran-​4-​one, 5,​7-​dihydroxy-​3-​(4-​hydroxyphenyl)​-	104.702	81.8599
275	83807-40-3	2,​6,​10,​14-​Hexadecatetraenoic acid, 3,​7,​11,​15-​tetramethyl-	103.079	101.206
276	23513-14-6	3-​Decanone, 5-​hydroxy-​1-​(4-​hydroxy-​3-​methoxyphenyl)​-​, (5S)​-	83.2004	69.5999
277	15291-77-7	9H-​1,​7a-​(Epoxymethano)​-​1H,​6aH-​cyclopenta[c]​furo[2,​3-​b]​furo[3',​2':3,​4]​cyclopenta[1,​2-​d]​furan-​5,​9,​12(4H)​-​trione, 3-​(1,​1-​dimethylethyl)​hexahydro-​4,​7b,​11-​trihydroxy-​8-​methyl-​, (1R,​3S,​3aS,​4R,​6aR,​7aR,​7bR,​8S,​10aS,​11R,​11aR)​-	106.351	100.742
278	67-99-2	10H-​3,​10a-​Epidithiopyrazino[1,​2-​a]​indole-​1,​4-​dione, 2,​3,​5a,​6-​tetrahydro-​6-​hydroxy-​3-​(hydroxymethyl)​-​2-​methyl-​, (3R,​5aS,​6S,​10aR)​-	46.7143	38.2872
279	303-45-7	[2,​2'-​Binaphthalene]​-​8,​8'-​dicarboxaldehyde, 1,​1',​6,​6',​7,​7'-​hexahydroxy-​3,​3'-​dimethyl-​5,​5'-​bis(1-​methylethyl)​-	98.6252	94.5559
280	4678-45-9	Grayanotoxane-​3,​5,​6,​10,​14,​16-​hexol, (3β,​6β,​14R)​-	101.952	94.119
281	6879-74-9	Naphtho[2,​3-​c]​furan-​1(3H)​-​one, 4-​[(1E)​-​2-​[(2R,​6S)​-​1,​6-​dimethyl-​2-​piperidinyl]​ethenyl]​decahydro-​3-​methyl-​, (3S,​3aR,​4R,​4aS,​8aR,​9aS)​-	103.437	93.0841
282	102518-79-6	5,​9-​Methanocycloocta[b]​pyridin-​2(1H)​-​one, 5-​amino-​11-​ethylidene-​5,​6,​9,​10-​tetrahydro-​7-​methyl-​, (5R,​9R,​11E)​-	97.8279	103.839
283	64439-81-2	1H-​Pyrano[3',​4':6,​7]​indolizino[1,​2-​b]​quinoline-​3,​14(4H,​12H)​-​dione, 4-​ethyl-​4,​9-​dihydroxy-	106.324	78.7865
284	548-04-9	Phenanthro[1,​10,​9,​8-​opqra]​perylene-​7,​14-​dione, 1,​3,​4,​6,​8,​13-​hexahydroxy-​10,​11-​dimethyl-​, stereoisomer	115.012	82.0199
285	479-41-4	2H-​Indol-​2-​one, 3-​(1,​3-​dihydro-​3-​oxo-​2H-​indol-​2-​ylidene)​-​1,​3-​dihydro-	102.914	94.2446
286	59086-90-7	1H-​2,​8a-​Methanocyclopenta[a]​cyclopropa[e]​cyclodecen-​11-​one, 6-​(benzoyloxy)​-​4-​[(benzoyloxy)​methyl]​-​1a,​2,​5,​5a,​6,​9,​10,​10a-​octahydro-​5,​5a-​dihydroxy-​1,​1,​7,​9-​tetramethyl-​, (1aR,​2S,​5R,​5aR,​6S,​8aS,​9R,​10aR)​-	102.667	86.3688
287	477-57-6	16H-​1,​24:6,​9-​Dietheno-​11,​15-​metheno-​2H-​pyrido[2',​3':17,​18]​[1,​11]​dioxacycloeicosino[2​,​3,​4-​ij]​isoquinoline, 3,​4,​4a,​5,​16a,​17,​18,​19-​octahydro-​12,​21,​22,​26-​tetramethoxy-​4,​17-​dimethyl-​, (4aS,​16aR)​-	105.829	75.5619
288	469-59-0	Spiro[9H-​benzo[a]​fluorene-​9,​2'(3'H)​-​furo[3,​2-​b]​pyridin]​-​11(1H)​-​one, 2,​3,​3'a,​4,​4',​5',​6,​6',​6a,​6b,​7,​7',​7'a,​8,​11a,​11b-​hexadecahydro-​3-​hydroxy-​3',​6',​10,​11b-​tetramethyl-​, (2'R,​3S,​3'R,​3'aS,​6'S,​6aS,​6bS,​7'aR,​11aS,​11bR)​-	102.447	80.5959
289	487-79-6	3-​Pyrrolidineacetic acid, 2-​carboxy-​4-​(1-​methylethenyl)​-​, (2S,​3S,​4S)​-	100.88	83.5078
290	500-64-1	2H-​Pyran-​2-​one, 5,​6-​dihydro-​4-​methoxy-​6-​[(1E)​-​2-​phenylethenyl]​-​, (6R)​-	99.3951	92.6511
291	142273-20-9	Indolo[3,​2-​d]​[1]​benzazepin-​6(5H)​-​one, 9-​bromo-​7,​12-​dihydro-	82.2381	77.3358
292	4707-32-8	2H-​Naphtho[1,​2-​b]​pyran-​5,​6-​dione, 3,​4-​dihydro-​2,​2-​dimethyl-	88.397	74.6035
293	154-21-2	D-​erythro-​α-​D-​galacto-​Octopyranoside, methyl 6,​8-​dideoxy-​6-​[[[(2S,​4R)​-​1-​methyl-​4-​propyl-​2-​pyrrolidinyl]​carbonyl]​amino]​-​1-​thio-	99.0927	85.2361
294	476-28-8	1H-​[1,​3]​Dioxolo[4,​5-​j]​pyrrolo[3,​2,​1-​de]​phenanthridine-​1,​2-​diol, 2,​4,​5,​7,​12b,​12c-​hexahydro-​, (1S,​2S,​12bS,​12cS)​-	105.746	72.776
295	73573-88-3	Butanoic acid, 2-​methyl-​, (1S,​7S,​8S,​8aR)​-​1,​2,​3,​7,​8,​8a-​hexahydro-​7-​methyl-​8-​[2-​[(2R,​4R)​-​tetrahydro-​4-​hydroxy-​6-​oxo-​2H-​pyran-​2-​yl]​ethyl]​-​1-​naphthalenyl ester, (2S)​-	107.259	109.58
296	34807-41-5	2,​4-​Pentadienoic acid, 5-​phenyl-​, (2S,​3aR,​3bS,​3cS,​4aR,​5S,​5aS,​8aR,​8bR,​9R,​10R,​10aS)​-​3a,​3b,​3c,​4a,​5,​5a,​8a,​9,​10,​10a-​decahydro-​5,​5a-​dihydroxy-​4a-​(hydroxymethyl)​-​7,​9-​dimethyl-​10a-​(1-​methylethenyl)​-​6-​oxo-​2-​phenyl-​6H-​2,​8b-​epoxyoxireno[6,​7]​azuleno[5,​4-​e]​-​1,​3-​benzodioxol-​10-​yl ester, (2E,​4E)​-	101.677	83.0135
297	500-44-7	1(4H)​-​Pyridinepropanoic acid, α-​amino-​3-​hydroxy-​4-​oxo-​, (αS)​-	97.0855	116.678
298	18378-89-7	D-​threo-​2-​Pentulose, 5-​deoxy-​1-​C-​[(2S,​3S)​-​7-​[[2,​6-​dideoxy-​3-​O-​(2,​6-​dideoxy-​β-​D-​arabino-​hexopyranosyl)​-​β-​D-​arabino-​hexopyranosyl]​oxy]​-​3-​[(O-​2,​6-​dideoxy-​3-​C-​methyl-​β-​D-​ribo-​hexopyranosyl-​(1→3)​-​O-​2,​6-​dideoxy-​β-​D-​lyxo-​hexopyranosyl-​(1→3)​-​2,​6-​dideoxy-​β-​D-​arabino-​hexopyranosyl)​oxy]​-​1,​2,​3,​4-​tetrahydro-​5,​10...	98.1853	88.8761
299	22373-78-0	Monensin, sodium salt (1:1)	84.8502	84.9158
300	24280-93-1	4-​Hexenoic acid, 6-​(1,​3-​dihydro-​4-​hydroxy-​6-​methoxy-​7-​methyl-​3-​oxo-​5-​isobenzofuranyl)​-​4-​methyl-​, (4E)​-	113.418	108.39
301	35891-70-4	6-​Eicosenoic acid, 2-​amino-​3,​4-​dihydroxy-​2-​(hydroxymethyl)​-​14-​oxo-​, (2S,​3R,​4R,​6E)​-	98.7902	96.8399
302	1405-10-3	Neomycin, sulfate (salt)	101.072	101.168
303	28380-24-7	Nigericin	95.7108	87.0609
304	579-13-5	Spiro[2,​26-​dioxabicyclo[23.3.1]​nonacosa-​4,​18,​20-​triene-​27,​2'-​[2H]​pyran]​-​3,​9,​13-​trione, 22-​ethyl-​3',​4',​5',​6'-​tetrahydro-​7,​11,​14,​15-​tetrahydroxy-​6'-​[(2R)​-​2-​hydroxypropyl]​-​5',​6,​8,​10,​12,​14,​16,​28,​29-​nonamethyl-​, (1R,​2'R,​4E,​5'S,​6S,​6'S,​7R,​8S,​10R,​11R,​12S,​14R,​15S,​16R,​18E,​20E,​22R,​25S,​28S,​29R)​	102.392	124.624
305	11018-89-6	Card-​20(22)​-​enolide, 3-​[(6-​deoxy-​α-​L-​mannopyranosyl)​oxy]​-​1,​5,​11,​14,​19-​pentahydroxy-​, hydrate (1:8)​, (1β,​3β,​5β,​11α)​-	88.6445	87.4031
306	20554-84-1	Oxireno[9,​10]​cyclodeca[1,​2-​b]​furan-​9(1aH)​-​one, 2,​3,​6,​7,​7a,​8,​10a,​10b-​octahydro-​1a,​5-​dimethyl-​8-​methylene-​, (1aR,​4E,​7aS,​10aS,​10bR)​-	98.5977	105.036
307	7694-45-3	1-​Cyclohexene-​1-​carboxylic acid, 4-​(1-​methylethenyl)​-	103.079	93.5004
308	37558-16-0	Butanoic acid, (1aR,​1bS,​4aR,​7aS,​7bS,​8R,​9R,​9aS)​-​1,​1a,​1b,​4,​4a,​5,​7a,​7b,​8,​9-​decahydro-​4a,​7b-​dihydroxy-​3-​(hydroxymethyl)​-​1,​1,​6,​8-​tetramethyl-​5-​oxo-​9aH-​cyclopropa[3,​4]​benz[1,​2-​e]​azulene-​9,​9a-​diyl ester	104.348	88.3567
309	489-86-1	5-​Azulenemethanol, 1,​2,​3,​4,​5,​6,​7,​8-​octahydro-​α,​α,​3,​8-​tetramethyl-​, (3S,​5R,​8S)​-	92.8514	87.9851
310	16561-29-8	Tetradecanoic acid, (1aR,​1bS,​4aR,​7aS,​7bS,​8R,​9R,​9aS)​-​9a-​(acetyloxy)​-​1a,​1b,​4,​4a,​5,​7a,​7b,​8,​9,​9a-​decahydro-​4a,​7b-​dihydroxy-​3-​(hydroxymethyl)​-​1,​1,​6,​8-​tetramethyl-​5-​oxo-​1H-​cyclopropa[3,​4]​benz[1,​2-​e]​azulen-​9-​yl ester	88.9837	86.7948
311	63597-44-4	Tetradecanoic acid, (1aR,​1bS,​4aS,​7aS,​7bS,​8R,​9R,​9aS)​-​9a-​(acetyloxy)​-​1a,​1b,​4,​4a,​5,​7a,​7b,​8,​9,​9a-​decahydro-​4a,​7b-​dihydroxy-​3-​(hydroxymethyl)​-​1,​1,​6,​8-​tetramethyl-​5-​oxo-​1H-​cyclopropa[3,​4]​benz[1,​2-​e]​azulen-​9-​yl ester	102.241	96.4545
312	554-62-1	1,​3,​4-​Octadecanetriol, 2-​amino-​, (2S,​3S,​4R)​-	92.7981	80.6494
313	10083-24-6	1,​2-​Benzenediol, 4-​[(1E)​-​2-​(3,​5-​dihydroxyphenyl)​ethenyl]​-	102.294	80.1919
314	14152-28-4	Prosta-​10,​13-​dien-​1-​oic acid, 15-​hydroxy-​9-​oxo-​, (13E,​15S)​-	90.2107	86.164
315	13345-51-2	Prosta-​8(12)​,​13-​dien-​1-​oic acid, 15-​hydroxy-​9-​oxo-​, (13E,​15S)​-	90.8776	91.3713
316	745-65-3	Prost-​13-​en-​1-​oic acid, 11,​15-​dihydroxy-​9-​oxo-​, (11α,​13E,​15S)​-	90.3174	95.9619
317	363-24-6	Prosta-​5,​13-​dien-​1-​oic acid, 11,​15-​dihydroxy-​9-​oxo-​, (5Z,​11α,​13E,​15S)​-	90.2107	90.8292
318	38562-01-5	Prosta-​5,​13-​dien-​1-​oic acid, 9,​11,​15-​trihydroxy-​, (5Z,​9α,​11α,​13E,​15S)​-​, compd. with 2-​amino-​2-​(hydroxymethyl)​-​1,​3-​propanediol (1:1)	91.1176	79.0253
319	60203-57-8	Prosta-​5,​9,​13-​trien-​1-​oic acid, 15-​hydroxy-​11-​oxo-​, (5Z,​13E,​15S)​-	100.907	84.1689
320	52809-07-1	1,​2,​4-​Oxadiazolidine-​2-​propanoic acid, α-​amino-​3,​5-​dioxo-​, (αS)​-	89.7306	89.7945
321	12772-57-5	6H-​Oxireno[e]​[2]​benzoxacyclotetradec​in-​6,​12(7H)​-​dione, 8-​chloro-​1a,​14,​15,​15a-​tetrahydro-​9,​11-​dihydroxy-​14-​methyl-​, (1aR,​2Z,​4E,​14R,​15aR)​-	82.9821	64.2729
322	53123-88-9	Rapamycin	105.601	110.165
323	6211-32-1	Yohimban-​16-​carboxylic acid, 17-​hydroxy-​, methyl ester, hydrochloride (1:1)​, (16β,​17α,​20α)​-	95.3588	96.3126
324	501-36-0	1,​3-​Benzenediol, 5-​[(1E)​-​2-​(4-​hydroxyphenyl)​ethenyl]​-	90.4508	80.5817
325	302-79-4	Retinoic acid	98.1862	117.286
326	4759-48-2	Retinoic acid, 13-​cis-	95.5455	118.332
327	5300-03-8	Retinoic acid, 9-​cis-	98.2662	111.684
328	13292-46-1	Rifamycin, 3-​[[(4-​methyl-​1-​piperazinyl)​imino]​methyl]​-	73.2462	62.4958
329	20283-92-5	Benzenepropanoic acid, α-​[[(2E)​-​3-​(3,​4-​dihydroxyphenyl)​-​1-​oxo-​2-​propen-​1-​yl]​oxy]​-​3,​4-​dihydroxy-​, (αR)​-	110.003	78.4613
330	83-79-4	[1]​Benzopyrano[3,​4-​b]​furo[2,​3-​h]​[1]​benzopyran-​6(6aH)​-​one, 1,​2,​12,​12a-​tetrahydro-​8,​9-​dimethoxy-​2-​(1-​methylethenyl)​-​, (2R,​6aS,​12aS)​-	65.2441	73.5539
331	82-08-6	2-​Propen-​1-​one, 1-​[6-​[(3-​acetyl-​2,​4,​6-​trihydroxy-​5-​methylphenyl)​methyl]​-​5,​7-​dihydroxy-​2,​2-​dimethyl-​2H-​1-​benzopyran-​8-​yl]​-​3-​phenyl-​, (2E)​-	96.4524	111.373
332	15662-33-6	1H-​Pyrrole-​2-​carboxylic acid, (3S,​4R,​4aR,​6S,​6aS,​7S,​8R,​8aS,​8bR,​9S,​9aS)​-​dodecahydro-​4,​6,​7,​8a,​8b,​9a-​hexahydroxy-​3,​6a,​9-​trimethyl-​7-​(1-​methylethyl)​-​6,​9-​methanobenzo[1,​2]​pentaleno[1,​6-​bc]​furan-​8-​yl ester	98.6396	111.487
333	517-89-5	1,​4-​Naphthalenedione, 5,​8-​dihydroxy-​2-​[(1R)​-​1-​hydroxy-​4-​methyl-​3-​penten-​1-​yl]​-	68.1248	34.3919
334	1695-77-8	4H-​Pyrano[2,​3-​b]​[1,​4]​benzodioxin-​4-​one, decahydro-​4a,​7,​9-​trihydroxy-​2-​methyl-​6,​8-​bis(methylamino)​-​, (2R,​4aR,​5aR,​6S,​7S,​8R,​9S,​9aR,​10aS)​-	104.054	107.869
335	72741-87-8	1,​2,​8-​Indolizinetriol, octahydro-​, (1S,​2R,​8R,​8aR)​-	102.614	113.768
336	568-73-0	Phenanthro[1,​2-​b]​furan-​10,​11-​dione, 1,​6-​dimethyl-	86.6364	47.9308
337	33069-62-4	Benzenepropanoic acid, β-​(benzoylamino)​-​α-​hydroxy-​, (2aR,​4S,​4aS,​6R,​9S,​11S,​12S,​12aR,​12bS)​-​6,​12b-​bis(acetyloxy)​-​12-​(benzoyloxy)​-​2a,​3,​4,​4a,​5,​6,​9,​10,​11,​12,​12a,​12b-​dodecahydro-​4,​11-​dihydroxy-​4a,​8,​13,​13-​tetramethyl-​5-​oxo-​7,​11-​methano-​1H-​cyclodeca[3,​4]​benz[1,​2-​b]​oxet-​9-​yl ester, (αR,​βS)​-	100.774	96.3341
338	518-34-3	16H-​1,​24:6,​9-​Dietheno-​11,​15-​metheno-​2H-​pyrido[2',​3':17,​18]​[1,​11]​dioxacycloeicosino[2​,​3,​4-​ij]​isoquinoline, 3,​4,​4a,​5,​16a,​17,​18,​19-​octahydro-​12,​21,​22,​26-​tetramethoxy-​4,​17-​dimethyl-​, (4aS,​16aS)​-	98.2662	99.7404
339	67526-95-8	Octanoic acid, (3S,​3aR,​4S,​6S,​6aR,​7S,​8S,​9bS)​-​6-​(acetyloxy)​-​2,​3,​3a,​4,​5,​6,​6a,​7,​8,​9b-​decahydro-​3,​3a-​dihydroxy-​3,​6,​9-​trimethyl-​8-​[[(2Z)​-​2-​methyl-​1-​oxo-​2-​buten-​1-​yl]​oxy]​-​2-​oxo-​4-​(1-​oxobutoxy)​azuleno[4,​5-​b]​furan-​7-​yl ester	100.08	100.148
340	77-59-8	Spirosolan-​3-​ol, (3β,​5α,​22β,​25S)​-	99.8933	102.748
341	2751-09-9	Oleandomycin, 2'',​4',​11-​triacetate	107.309	97.0019
342	11089-65-9	Tunicamycin	92.1046	117.157
343	77-52-1	Urs-​12-​en-​28-​oic acid, 3-​hydroxy-​, (3β)​-	105.521	91.4696
344	2001-95-8	Valinomycin	91.1977	73.3899
345	302-27-2	Aconitane-​3,​8,​13,​14,​15-​pentol, 20-​ethyl-​1,​6,​16-​trimethoxy-​4-​(methoxymethyl)​-​, 8-​acetate 14-​benzoate, (1α,​3α,​6α,​14α,​15α,​16β)​-	94.5052	94.0633
346	60-70-8	3-​Piperidinol, 5-​methyl-​2-​[(1S)​-​1-​[(3S,​6aR,​11aS,​11bR)​-​2,​3,​4,​6,​6a,​11,​11a,​11b-​octahydro-​3-​hydroxy-​10,​11b-​dimethyl-​1H-​benzo[a]​fluoren-​9-​yl]​ethyl]​-​, (2S,​3R,​5S)​-	101.2	100.702
347	143-67-9	Vincaleukoblastine, sulfate (1:1) (salt)	74.8466	69.5013
348	2068-78-2	Vincaleukoblastine, 22-​oxo-​, sulfate (1:1)	77.7007	52.0588
349	42971-09-5	Eburnamenine-​14-​carboxylic acid, ethyl ester, (3α,​16α)​-	101.467	120.547
350	524-12-9	6H-​Benzofuro[3,​2-​c]​[1]​benzopyran-​6-​one, 1,​8,​9-​trihydroxy-​3-​methoxy-	100.747	91.7389
351	19545-26-7	3H-​Furo[4,​3,​2-​de]​indeno[4,​5-​h]​-​2-​benzopyran-​3,​6,​9-​trione, 11-​(acetyloxy)​-​1,​6b,​7,​8,​9a,​10,​11,​11b-​octahydro-​1-​(methoxymethyl)​-​9a,​11b-​dimethyl-​, (1S,​6bR,​9aS,​11R,​11bR)​-	101.814	84.2984
352	520-36-5	4H-​1-​Benzopyran-​4-​one, 5,​7-​dihydroxy-​2-​(4-​hydroxyphenyl)​-	110.109	112.092
353	300-08-3	3-​Pyridinecarboxylic acid, 1,​2,​5,​6-​tetrahydro-​1-​methyl-​, methyl ester, hydrobromide (1:1)	105.735	73.9331
354	55-48-1	Benzeneacetic acid, α-​(hydroxymethyl)​- (3-​endo)​-​8-​methyl-​8-​azabicyclo[3.2.1]​oct-​3-​yl ester, sulfate (2:1)	110.296	98.4291
355	6078-17-7	16H-​1,​24:6,​9-​Dietheno-​11,​15-​metheno-​2H-​pyrido[2',​3':17,​18]​[1,​11]​dioxacycloeicosino[2​,​3,​4-​ij]​isoquinolin-​12-​ol, 3,​4,​4a,​5,​16a,​17,​18,​19-​octahydro-​21,​22,​26-​trimethoxy-​4,​17-​dimethyl-​, hydrochloride (1:2)​, (4aS,​16aR)​-	103.148	73.7556
356	485-49-4	Furo[3,​4-​e]​-​1,​3-​benzodioxol-​8(6H)​-​one, 6-​[(5S)​-​5,​6,​7,​8-​tetrahydro-​6-​methyl-​1,​3-​dioxolo[4,​5-​g]​isoquinolin-​5-​yl]​-​, (6R)​-	93.1715	110.108
357	465-21-4	Bufa-​20,​22-​dienolide, 3,​14-​dihydroxy-​, (3β,​5β)​-	21.5257	24.91
358	357-57-3	Strychnidin-​10-​one, 2,​3-​dimethoxy-	108.402	77.7448
359	487-52-5	2-​Propen-​1-​one, 1-​(2,​4-​dihydroxyphenyl)​-​3-​(3,​4-​dihydroxyphenyl)​-​, (2E)​-	106.802	122.253
360	2415-24-9	β-​D-​Glucopyranoside, (1aS,​1bS,​2S,​5aR,​6S,​6aS)​-​1a,​1b,​2,​5a,​6,​6a-​hexahydro-​6-​hydroxy-​1a-​(hydroxymethyl)​oxireno[4,​5]​cyclopenta[1,​2-​c]​pyran-​2-​yl	107.255	104.662
361	480-40-0	4H-​1-​Benzopyran-​4-​one, 5,​7-​dihydroxy-​2-​phenyl-	102.854	99.5922
362	495-59-0	Pyrrolo[2,​1-​b]​quinazoline, 1,​2,​3,​9-​tetrahydro-	101.547	70.1247
363	71-62-5	Cevane-​3,​4,​12,​14,​16,​17,​20-​heptol, 4,​9-​epoxy-​, 3-​(3,​4-​dimethoxybenzoate)​, (3β,​4α,​16β)​-	83.8624	89.4727
364	518-82-1	9,​10-​Anthracenedione, 1,​3,​8-​trihydroxy-​6-​methyl-	77.2206	63.6655
365	87-52-5	1H-​Indole-​3-​methanamine, N,​N-​dimethyl-	109.949	89.9178
366	304-21-2	3H-​Pyrido[3,​4-​b]​indole, 4,​9-​dihydro-​7-​methoxy-​1-​methyl-	106.455	79.1985
367	442-51-3	9H-​Pyrido[3,​4-​b]​indole, 7-​methoxy-​1-​methyl-	94.5585	85.2588
368	101-31-5	Benzeneacetic acid, α-​(hydroxymethyl)​-​, (3-​endo)​-​8-​methyl-​8-​azabicyclo[3.2.1]​oct-​3-​yl ester, (αS)​-	90.4775	105.048
369	70288-86-7	Ivermectin	91.9178	118.484
370	491-70-3	4H-​1-​Benzopyran-​4-​one, 2-​(3,​4-​dihydroxyphenyl)​-​5,​7-​dihydroxy-	90.3974	78.929
371	73-31-4	Acetamide, N-​[2-​(5-​methoxy-​1H-​indol-​3-​yl)​ethyl]​-	100.267	71.7071
372	480-16-0	4H-​1-​Benzopyran-​4-​one, 2-​(2,​4-​dihydroxyphenyl)​-​3,​5,​7-​trihydroxy-	99.8666	64.5597
373	529-44-2	4H-​1-​Benzopyran-​4-​one, 3,​5,​7-​trihydroxy-​2-​(3,​4,​5-​trihydroxyphenyl)​-	95.8122	91.6967
374	480-41-1	4H-​1-​Benzopyran-​4-​one, 2,​3-​dihydro-​5,​7-​dihydroxy-​2-​(4-​hydroxyphenyl)​-​, (2S)​-	97.386	106.458
375	54-11-5	Pyridine, 3-​[(2S)​-​1-​methyl-​2-​pyrrolidinyl]​-	97.9461	96.6871
376	6833-84-7	4,​13,​22,​31,​37,​38,​39,​40-​Octaoxapentacyclo[32​.2.1.17,​10.116,​19.125,​28]​tetracontane-​3,​12,​21,​30-​tetrone, 2,​5,​11,​14,​20,​23,​29,​32-​octamethyl-​, (1R,​2R,​5R,​7R,​10S,​11S,​14S,​16S,​19R,​20R,​23R,​25R,​28S,​29S,​32S,​34S)​-	95.5988	109.985
377	1113-41-3	L-​Valine, 3-​mercapto-	104.401	69.1557
378	17617-45-7	3,​6-​Methano-​8H-​1,​5,​7-​trioxacyclopenta[ij]​cycloprop[a]​azulene-​4,​8(3H)​-​dione, hexahydro-​2a-​hydroxy-​8b-​methyl-​9-​(1-​methylethenyl)​-​, (1aR,​2aR,​3S,​6R,​6aS,​8aS,​8bR,​9R)​-	93.705	75.817
379	54-71-7	2(3H)​-​Furanone, 3-​ethyldihydro-​4-​[(1-​methyl-​1H-​imidazol-​5-​yl)​methyl]​-​, hydrochloride (1:1)​, (3S,​4R)​-	101.2	104.819
380	76-78-8	Picrasa-​2,​12-​diene-​1,​11,​16-​trione, 2,​12-​dimethoxy-	88.0235	113.784
381	6151-25-3	4H-​1-​Benzopyran-​4-​one, 2-​(3,​4-​dihydroxyphenyl)​-​3,​5,​7-​trihydroxy-​, hydrate (1:2)	99.2265	95.6999
382	6151-40-2	Cinchonan-​9-​ol, 6'-​methoxy-​, hydrochloride, hydrate (1:1:1)​, (9S)​-	102.054	74.9913
383	6119-47-7	Cinchonan-​9-​ol, 6'-​methoxy-​, hydrochloride, hydrate (1:1:2)​, (8α,​9R)​-	100.027	73.2025
384	490-31-3	4H-​1-​Benzopyran-​4-​one, 3,​7-​dihydroxy-​2-​(3,​4,​5-​trihydroxyphenyl)​-	101.574	97.4038
385	58-27-5	1,​4-​Naphthalenedione, 2-​methyl-	93.1982	81.7087
386	1421-86-9	Strychnidin-​10-​one, hydrochloride (1:1)	98.1862	86.7658
387	13220-57-0	Indolo[2,​1-​b]​quinazoline-​6,​12-​dione	90.8509	72.3997
388	65-19-0	Yohimban-​16-​carboxylic acid, 17-​hydroxy-​, methyl ester, hydrochloride (1:1)​, (16α,​17α)​-	103.281	83.6073
389	4880-88-0	Eburnamenin-​14(15H)​-​one, (3α,​16α)​-	98.7197	93.0445
390	602-85-7	Ergoline-​8-​methanol, 9,​10-​didehydro-​6-​methyl-​, (8β)​-	97.8928	92.4733
391	315-22-0	2H-​[1,​6]​Dioxacycloundecino[2​,​3,​4-​gh]​pyrrolizine-​2,​6(3H)​-​dione, 4,​5,​8,​10,​12,​13,​13a,​13b-​octahydro-​4,​5-​dihydroxy-​3,​4,​5-​trimethyl-​, (3R,​4R,​5R,​13aR,​13bR)​-	106.695	104.64
392	18695-01-7	1-​Cyclohexene-​1-​carboxamide, 4-​[(1R)​-​1,​3-​dihydro-​4,​5-​dihydroxy-​9-​methyl-​3-​oxonaphtho[2,​3-​c]​furan-​1-​yl]​-​3-​(dimethylamino)​-​2,​5-​dihydroxy-​6-​oxo-​, (3S,​4S,​5S)​-	84.3425	51.1174
393	6164-62-1	9-​Azabicyclo[3.3.1]​nonan-​3-​one, 9-​methyl-​, hydrochloride (1:1)	88.3169	101.848
394	38221-21-5	6,​7-​Isoquinolinediol, 1,​2,​3,​4-​tetrahydro-​1-​methyl-​, hydrobromide (1:1)​, (1S)​-	98.9864	110.166
395	83-46-5	Stigmast-​5-​en-​3-​ol, (3β)​-	94.3185	85.7192
396	10048-13-2	7H-​Furo[3',​2':4,​5]​furo[2,​3-​c]​xanthen-​7-​one, 3a,​12c-​dihydro-​8-​hydroxy-​6-​methoxy-​, (3aR,​12cS)​-	94.7453	63.3712
397	3902-71-4	7H-​Furo[3,​2-​g]​[1]​benzopyran-​7-​one, 2,​5,​9-​trimethyl-	98.3196	102.278
398	470-37-1	Bufa-​20,​22-​dienolide, 16-​(acetyloxy)​-​14,​15-​epoxy-​3-​hydroxy-​, (3β,​5β,​15β,​16β)​-	40.1974	63.7499
399	316-42-7	2H-​Benzo[a]​quinolizine, 3-​ethyl-​1,​3,​4,​6,​7,​11b-​hexahydro-​9,​10-​dimethoxy-​2-​[[(1R)​-​1,​2,​3,​4-​tetrahydro-​6,​7-​dimethoxy-​1-​isoquinolinyl]​methyl]​-​, hydrochloride (1:2)​, (2S,​3R,​11bS)​-	88.877	87.3269
400	520-18-3	4H-​1-​Benzopyran-​4-​one, 3,​5,​7-​trihydroxy-​2-​(4-​hydroxyphenyl)​-	98.5063	95.4945
401	25389-94-0	D-​Streptamine, O-​3-​amino-​3-​deoxy-​α-​D-​glucopyranosyl-​(1→6)​-​O-​[6-​amino-​6-​deoxy-​α-​D-​glucopyranosyl-​(1→4)​]​-​2-​deoxy-​, sulfate (1:1)	91.171	72.7259
402	6894-43-5	5a,​8-​Methano-​5aH-​cyclohepta[5,​6]​naphtho[2,​1-​b]​furan-​7-​methanol, 3b,​4,​5,​6,​7,​8,​9,​10,​10a,​10b-​decahydro-​7-​hydroxy-​10b-​methyl-​, (3bS,​5aS,​7R,​8R,​10aR,​10bS)​-	87.65	103.256
403	83-67-0	1H-​Purine-​2,​6-​dione, 3,​7-​dihydro-​3,​7-​dimethyl-	80.2125	107.943
404	27548-93-2	7,​11-​Methano-​5H-​cyclodeca[3,​4]​benz[1,​2-​b]​oxet-​5-​one, 6,​12b-​bis(acetyloxy)​-​12-​(benzoyloxy)​-​1,​2a,​3,​4,​4a,​6,​9,​10,​11,​12,​12a,​12b-​dodecahydro-​4,​9,​11-​trihydroxy-​4a,​8,​13,​13-​tetramethyl-​, (2aR,​4S,​4aS,​6R,​9S,​11S,​12S,​12aR,​12bS)​-	84.2144	66.8234
405	1260-17-9	2-​Anthracenecarboxylic acid, 7-​β-​D-​glucopyranosyl-​9,​10-​dihydro-​3,​5,​6,​8-​tetrahydroxy-​1-​methyl-​9,​10-​dioxo-	82.0652	99.5006
406	486-56-6	2-​Pyrrolidinone, 1-​methyl-​5-​(3-​pyridinyl)​-​, (5S)​-	84.0662	99.8951
407	10180-88-8	Azuleno[4,​5-​b]​furan-​2,​7-​dione, 3,​3a,​4,​5,​9a,​9b-​hexahydro-​4-​hydroxy-​3,​6,​9-​trimethyl-​, (3S,​3aR,​4S,​9aS,​9bR)​-	87.2283	85.2803
408	7633-69-4	Aconitane-​1,​8,​14-​triol, 20-​ethyl-​16-​methoxy-​4-​(methoxymethyl)​-​, 14-​acetate, (1α,​14α,​16β)​-	84.5109	62.4408
409	52358-55-1	Aconitan-​6-​ol, 20-​ethyl-​1,​14,​16-​trimethoxy-​4-​(methoxymethyl)​-​7,​8-​[methylenebis(oxy)​]​-​, (1α,​6β,​14α,​16β)​-	83.6709	84.634
410	6836-11-9	Aconitane-​6,​10-​diol, 20-​ethyl-​1,​14,​16-​trimethoxy-​4-​methyl-​7,​8-​[methylenebis(oxy)​]​-​, 6-​acetate, (1α,​6β,​14α,​16β)​-	85.5731	88.0939
411	21851-07-0	Cevane-​3,​6,​14-​triol, 3,​6-​diacetate, (3α,​5α,​6β,​25α)​- (9CI)	84.0168	99.8875
412	22964-77-8	1,​2-​Propanediol, 2-​(2,​3-​dihydro-​4-​methoxyfuro[2,​3-​b]​quinolin-​2-​yl)​-	87.2036	103.519
413	526-06-7	1H,​3H-​Furo[3,​4-​c]​furan, 1,​4-​bis(3,​4-​dimethoxyphenyl)​tetrahydro-​, (1R,​3aS,​4R,​6aS)​	81.6206	95.8609
414	39380-12-6	Benzoic acid, 4-​hydroxy-​, 5-​hydroxy-​5,​9-​dimethyl-​2-​(1-​methylethyl)​-​3,​8-​cyclodecadien-​1-​yl ester (9CI)	80.0395	105.534
415	4540-25-4	Benzoic acid, 4-​hydroxy-​3-​methoxy-​, (3-​endo)​-​8-​methyl-​8-​azabicyclo[3.2.1]​oct-​3-​yl ester	83.6957	52.9963
416	485-61-0	4(1H)​-​Quinolinone, 2-​(1,​3-​benzodioxol-​5-​yl)​-​1-​methyl-	91.9713	75.2207
417	303-33-3	Butanoic acid, 2-​hydroxy-​2-​[(1R)​-​1-​methoxyethyl]​-​3-​methyl-​, [(1S,​7aR)​-​2,​3,​5,​7a-​tetrahydro-​1-​hydroxy-​1H-​pyrrolizin-​7-​yl]​methyl ester, (2S)​-	88.8093	113.875
418	6681-13-6	16H-​1,​24:6,​9-​Dietheno-​11,​15-​metheno-​2H-​pyrido[2',​3':17,​18]​[1,​11]​dioxacycloeicosino[2​,​3,​4-​ij]​isoquinoline, 3,​4,​4a,​5,​16a,​17,​18,​19-​octahydro-​12,​20,​21,​22,​26-​pentamethoxy-​4,​17-​dimethyl-​, (4aS,​16aS)​-	89.4022	101.814
419	3328-84-5	8H-​13,​3,​6a-​Ethanylylidene-​7,​10-​methanooxepino[3,​4-​i]​-​1-​benzazocin-​8-​one, 1-​ethyltetradecahydro-​12a,​14-​dihydroxy-​6-​methoxy-​3-​methyl-​, (3R,​6S,​6aS,​7R,​7aS,​10S,​12aS,​13R,​13aR,​14S,​15R)​-	92.2925	89.6593
420	18059-10-4	Cevan-​6-​one, 3,​20-​dihydroxy-​, (3β,​5α)​-	93.997	93.8923
421	39089-30-0	Aconitane-​1,​8,​14-​triol, 20-​ethyl-​16-​methoxy-​4-​methyl-​, (1α,​14α,​16β)​-	91.8972	95.8012
422	79863-24-4	2-​Butenoic acid, 2-​methyl-​, (3R,​3aS,​4S,​8aS)​-​1,​2,​3,​3a,​4,​5,​8,​8a-​octahydro-​3-​hydroxy-​6,​8a-​dimethyl-​3-​(1-​methylethyl)​-​8-​oxo-​4-​azulenyl ester, (2Z)​-	94.8617	100.317
423	86992-41-8	2-​Butenoic acid, 2-​methyl-​, (1aS,​2S,​2aS,​5R,​5aS,​6S,​7aR)​-​decahydro-​2,​5-​dihydroxy-​2a,​7a-​dimethyl-​5-​(1-​methylethyl)​azuleno[5,​6-​b]​oxiren-​6-​yl ester, (2Z)​-	91.5761	91.1579
424	20069-05-0	5,​14-​Ethanoindolo[2',​3':3,​4]​pyrido[1,​2-​g]​-​1,​6-​naphthyridine, 1,​2,​3,​4,​4a,​5,​7,​8,​13,​13b,​14,​14a-​dodecahydro-​, hydrochloride (1:2)​, (4aR,​5R,​13bR,​14S,​14aS)​-	93.2312	82.6307
425	6880-54-2	Curan-​17-​al, 2,​16,​19,​20-​tetradehydro-​, (19E)​-	88.8093	110.267
426	36101-54-9	Pyrrolo[2,​1-​b]​quinazolin-​9-​ol, 1,​2,​3,​9-​tetrahydro-	82.8804	105.141
427	480-39-7	4H-​1-​Benzopyran-​4-​one, 2,​3-​dihydro-​5,​7-​dihydroxy-​2-​phenyl-​, (2S)​-	83.7204	106.971
428	130-86-9	Bis[1,​3]​benzodioxolo[4,​5-​c:5',​6'-​g]​azecin-​13(5H)​-​one, 4,​6,​7,​14-​tetrahydro-​5-​methyl-	90.5138	86.0504
429	17669-16-8	5H-​Benzo[g]​-​1,​3-​benzodioxolo[6,​5,​4-​de]​quinoline, 6,​7,​7a,​8-​tetrahydro-​7-​methyl-​, hydrochloride (1:1)​, (7aR)​-	74.5553	58.4886
430	25865-94-5	2(1H)​-​Quinolinone, 4-​hydroxy-​3-​[1-​(tetrahydro-​5-​hydroxy-​2,​6,​6-​trimethyl-​2H-​pyran-​2-​yl)​ethyl]​- (9CI)	93.1571	97.5391
431	83-95-4	Furo[2,​3-​b]​quinoline, 4,​7,​8-​trimethoxy-	92.2431	103.806
432	509-24-0	12,​3,​6a-​Ethanylylidene-​9,​11a-​methanoazuleno[2,​1-​b]​azocin-​8(9H)​-​one, 1-​ethyldodecahydro-​6,​11-​dihydroxy-​3-​methyl-​10-​methylene-​, (3R,​6S,​6aR,​6bR,​9R,​11R,​11aR,​12R,​12aR,​14R)​-	84.4121	87.5755
433	548-90-3	2H-​[1,​6]​Dioxacycloundecino[2​,​3,​4-​gh]​pyrrolizine-​2,​6(3H)​-​dione, 4,​5,​8,​10,​12,​13,​13a,​13b-​octahydro-​4,​5-​dihydroxy-​4,​5-​dimethyl-​3-​(1-​methylethyl)​-​, (3R,​4R,​5R,​13aR,​13bR)​-	95.8992	120.192
434	39380-16-0	Benzoic acid, 4-​hydroxy-​3-​methoxy-​, (1S,​3E,​7E,​9S,​10S)​-​9-​hydroxy-​3,​7-​dimethyl-​10-​(1-​methylethyl)​-​3,​7-​cyclodecadien-​1-​yl ester	95.7263	76.0466
435	38970-49-9	Benzoic acid, 4-​hydroxy-​3-​methoxy-​, (1R,​2S,​4R)​-​1,​7,​7-​trimethylbicyclo[2.2​.1]​hept-​2-​yl ester	78.1868	76.9754
436	1221638-77-2	[1,​3]​Dioxolo[6,​7]​[2]​benzopyrano[3,​4-​g]​indol-​7(1H)​-​one, 2,​3,​5,​5a,​12b,​12c-​hexahydro-​5-​methoxy-​1-​methyl-​, (5S,​5aS,​12bS,​12cS)​-​, nitrate (1:1)	94.17	80.7438
437	529-59-9	4H-​1-​Benzopyran-​4-​one, 7-​(β-​D-​glucopyranosyloxy)​-​5-​hydroxy-​3-​(4-​hydroxyphenyl)​-	93.503	100.617
438	1617-53-4	4H-​1-​Benzopyran-​4-​one, 8-​[5-​(5,​7-​dihydroxy-​4-​oxo-​4H-​1-​benzopyran-​2-​yl)​-​2-​hydroxyphenyl]​-​5,​7-​dihydroxy-​2-​(4-​hydroxyphenyl)​-	88.6611	98.1047
439	578-74-5	4H-​1-​Benzopyran-​4-​one, 7-​(β-​D-​glucopyranosyloxy)​-​5-​hydroxy-​2-​(4-​hydroxyphenyl)​-	88.1423	101.343
440	19879-30-2	4H-​1-​Benzopyran-​4-​one, 2,​3-​dihydro-​2-​(4-​hydroxyphenyl)​-​7-​methoxy-​6-​(3-​methyl-​2-​buten-​1-​yl)​-​, (2S)​	95.3063	105.856
441	491-71-4	4H-​1-​Benzopyran-​4-​one, 5,​7-​dihydroxy-​2-​(4-​hydroxy-​3-​methoxyphenyl)​-	94.9358	101.582
442	500-56-1	Benzoic acid, 3,​4-​dimethoxy-​, (3-​endo)​-​8-​methyl-​8-​azabicyclo[3.2.1]​oct-​3-​yl ester	84.3379	88.3674
443	552-66-9	4H-​1-​Benzopyran-​4-​one, 7-​(β-​D-​glucopyranosyloxy)​-​3-​(4-​hydroxyphenyl)​-	79.6937	57.4661
444	480-15-9	4H-​1-​Benzopyran-​4-​one, 3,​5,​7-​trihydroxy-​2-​(2-​hydroxyphenyl)​-	89.748	102.193
445	7411-12-3	Formamide, N-​[(7S)​-​5,​6,​7,​9-​tetrahydro-​1,​2,​3,​10-​tetramethoxy-​9-​oxobenzo[a]​heptalen-​7-​yl]​-	92.416	89.675
446	14259-47-3	4H-​1-​Benzopyran-​4-​one, 7-​[[6-​O-​(6-​deoxy-​α-​L-​mannopyranosyl)​-​β-​D-​glucopyranosyl]​oxy]​-​2,​3-​dihydro-​5-​hydroxy-​2-​(4-​methoxyphenyl)​-​, (2S)​-	94.6146	100.758
447	13463-28-0	4H-​1-​Benzopyran-​4-​one, 7-​[[6-​O-​(6-​deoxy-​α-​L-​mannopyranosyl)​-​β-​D-​glucopyranosyl]​oxy]​-​2-​(3,​4-​dihydroxyphenyl)​-​2,​3-​dihydro-​5-​hydroxy-​, (2S)​-	87.5247	77.5818
448	4049-38-1	4H-​1-​Benzopyran-​4-​one, 2-​(3,​4-​dihydroxyphenyl)​-​2,​3-​dihydro-​5,​7-​dihydroxy-	94.664	105.341
449	11032-41-0	Ergotoxine, dihydro-	90.7362	111.214
450	34000-39-0	2-​Propen-​1-​one, 1-​(2,​4-​dihydroxyphenyl)​-​3-​(4-​hydroxy-​3-​methoxyphenyl)​-​, (2E)​	94.4417	95.0504
451	446-71-9	4H-​1-​Benzopyran-​4-​one, 2,​3-​dihydro-​5,​7-​dihydroxy-​2-​(4-​hydroxy-​3-​methoxyphenyl)​-​, (2S)​-	92.169	116.959
452	4261-42-1	4H-​1-​Benzopyran-​4-​one, 2-​(3,​4-​dihydroxyphenyl)​-​6-​β-​D-​glucopyranosyl-​5,​7-​dihydroxy-	95.8992	104.874
453	6665-86-7	4H-​1-​Benzopyran-​4-​one, 7-​hydroxy-​2-​phenyl-	83.8933	87.7884
454	5041-82-7	4H-​1-​Benzopyran-​4-​one, 3-​(β-​D-​glucopyranosyloxy)​-​5,​7-​dihydroxy-​2-​(4-​hydroxy-​3-​methoxyphenyl)​-	96.6403	78.454
455	552-57-8	4H-​1-​Benzopyran-​4-​one, 7-​[[6-​O-​(6-​deoxy-​α-​L-​mannopyranosyl)​-​β-​D-​glucopyranosyl]​oxy]​-​5-​hydroxy-​2-​(4-​hydroxyphenyl)​-	97.085	84.5829
456	480-43-3	4H-​1-​Benzopyran-​4-​one, 2,​3-​dihydro-​5,​7-​dihydroxy-​2-​(4-​methoxyphenyl)​-​, (2S)​-	97.8261	102.803
457	29702-25-8	4H-​1-​Benzopyran-​4-​one, 6-​β-​D-​glucopyranosyl-​5,​7-​dihydroxy-​2-​(4-​hydroxyphenyl)​-	92.4901	104.573
458	19902-91-1	2H-​Pyran-​2-​one, 6-​[2-​(1,​3-​benzodioxol-​5-​yl)​ethyl]​-​5,​6-​dihydro-​4-​methoxy-​, (6S)​-	98.6907	78.7956
459	480-10-4	4H-​1-​Benzopyran-​4-​one, 3-​(β-​D-​glucopyranosyloxy)​-​5,​7-​dihydroxy-​2-​(4-​hydroxyphenyl)​-	94.3429	96.9467
460	17353-03-6	4H-​1-​Benzopyran-​4-​one, 7-​[[2-​O-​(6-​deoxy-​α-​L-​mannopyranosyl)​-​β-​D-​glucopyranosyl]​oxy]​-​3,​5-​dihydroxy-​2-​(4-​hydroxyphenyl)​-	96.0227	70.4023
461	52187-80-1	4H-​1-​Benzopyran-​4-​one, 7-​(β-​D-​glucopyranosyloxy)​-​2-​[3-​(β-​D-​glucopyranosyloxy)​-​4-​hydroxyphenyl]​-​5-​hydroxy-	92.2431	107.877
462	1775-97-9	2-​Propen-​1-​one, 1-​(2-​hydroxy-​4,​6-​dimethoxyphenyl)​-​3-​phenyl-​, (2E)​-	92.5148	98.962
463	535-96-6	2-​Propen-​1-​one, 3-​(3,​4-​dihydroxyphenyl)​-​1-​[4-​(β-​D-​glucopyranosyloxy)​-​2,​3-​dihydroxyphenyl]​-​, (2E)​-	94.9358	65.856
464	490-54-0	3(2H)​-​Benzofuranone, 2-​[(3,​4-​dihydroxyphenyl)​methylene]​-​6-​(β-​D-​glucopyranosyloxy)​-​7-​hydroxy-​, (2Z)​	113.291	102.342
465	30562-34-6	Geldanamycin	100.618	99.8758
466	17912-87-7	4H-​1-​Benzopyran-​4-​one, 3-​[(6-​deoxy-​α-​L-​mannopyranosyl)​oxy]​-​5,​7-​dihydroxy-​2-​(3,​4,​5-​trihydroxyphenyl)​-	106.596	101.687
467	3572-66-5	Cyclopentaneacetic acid, 3-​oxo-​2-​(2-​penten-​1-​yl)​-	99.8024	75.2639
468	14259-46-2	4H-​1-​Benzopyran-​4-​one, 7-​[[6-​O-​(6-​deoxy-​α-​L-​mannopyranosyl)​-​β-​D-​glucopyranosyl]​oxy]​-​2,​3-​dihydro-​5-​hydroxy-​2-​(4-​hydroxyphenyl)​-​, (2S)​-	98.7895	113.963
469	21416-53-5	3,​6-​Methano-​8H-​1,​5,​7-​trioxacyclopenta[ij]​cycloprop[a]​azulene-​4,​8(3H)​-​dione, hexahydro-​2a-​hydroxy-​9-​(1-​hydroxy-​1-​methylethyl)​-​8b-​methyl-​, (1aR,​2aR,​3S,​6R,​6aS,​8aS,​8bR,​9S)​-	101.581	93.8449
470	481-42-5	1,​4-​Naphthalenedione, 5-​hydroxy-​2-​methyl-	86.2895	70.2577
471	40724-67-2	Bicyclo[2.2.1]​heptane-​1-​carboxylic acid, 7,​7-​dimethyl-​2-​oxo-​, (1S,​4R)​-	98.0237	105.647
472	149-64-4	3-​Oxa-​9-​azoniatricyclo[3.3.1​.02,​4]​nonane, 9-​butyl-​7-​[(2S)​-​3-​hydroxy-​1-​oxo-​2-​phenylpropoxy]​-​9-​methyl-​, bromide (1:1)​, (1α,​2β,​4β,​5α,​7β)​-	94.6146	100.218
473	90-19-7	4H-​1-​Benzopyran-​4-​one, 2-​(3,​4-​dihydroxyphenyl)​-​3,​5-​dihydroxy-​7-​methoxy-	99.7777	71.2283
474	17306-46-6	4H-​1-​Benzopyran-​4-​one, 7-​[[2-​O-​(6-​deoxy-​α-​L-​mannopyranosyl)​-​β-​D-​glucopyranosyl]​oxy]​-​5-​hydroxy-​2-​(4-​hydroxyphenyl)​-	114.822	84.4782
475	5578-73-4	[1,​3]​Benzodioxolo[5,​6-​c]​-​1,​3-​dioxolo[4,​5-​i]​phenanthridinium, 13-​methyl-​, chloride (1:1)	47.2332	24.1372
476	20310-89-8	4H-​1-​Benzopyran-​4-​one, 6-​β-​D-​glucopyranosyl-​7-​(β-​D-​glucopyranosyloxy)​-​5-​hydroxy-​2-​(4-​hydroxyphenyl)​-	97.8261	104.517
477	596-85-0	1-​Naphthalenepropanol, α-​ethenyldecahydro-​α,​5,​5,​8a-​tetramethyl-​2-​methylene-​, (αR,​1S,​4aS,​8aS)​-	101.853	79.0485
478	6451-73-6	6H-​Dibenzo[a,​g]​quinolizine-​2,​9-​diol, 5,​8,​13,​13a-​tetrahydro-​3,​10-​dimethoxy-​, (13aS)​-	100.074	84.0823
479	2306-27-6	4H-​1-​Benzopyran-​4-​one, 2-​(3,​4-​dimethoxyphenyl)​-​5,​6,​7-​trimethoxy-	105.459	86.3341
480	120-05-8	3(2H)​-​Benzofuranone, 2-​[(3,​4-​dihydroxyphenyl)​methylene]​-​6-​hydroxy-​, (2Z)​-	97.999	97.678
481	84-36-6	Yohimban-​16-​carboxylic acid, 18-​[[4-​[(ethoxycarbonyl)​oxy]​-​3,​5-​dimethoxybenzoyl]​oxy]​-​11,​17-​dimethoxy-​, methyl ester, (3β,​16β,​17α,​18β,​20α)​-	95.8251	91.8914
482	603-61-2	4H-​1-​Benzopyran-​4-​one, 3,​5,​7-​trihydroxy-​2-​(3-​hydroxy-​4-​methoxyphenyl)​-	98.0978	84.0111
483	6474-90-4	Oxayohimban-​16-​carboxylic acid, 16,​17-​didehydro-​19-​methyl-​, methyl ester, (19α,​20α)​-	109.412	87.2232
484	112825-05-5	Aconitane-​7,​8-​diol, 20-​ethyl-​1,​6,​14,​16-​tetramethoxy-​4-​[[[2-​[(3S)​-​3-​methyl-​2,​5-​dioxo-​1-​pyrrolidinyl]​benzoyl]​oxy]​methyl]​-​, [1α,​4(S)​,​6β,​14α,​16β]​-​, 2-​hydroxy-​1,​2,​3-​propanetricarboxylat​e (1:?)	99.4318	91.8263
485	64820-99-1	4H-​1-​Benzopyran-​4-​one, 8-​[2-​O-​(6-​deoxy-​α-​L-​mannopyranosyl)​-​β-​D-​glucopyranosyl]​-​5,​7-​dihydroxy-​2-​(4-​hydroxyphenyl)​-	103.607	108.014
486	485-33-6	6,​7-​Isoquinolinediol, 1-​[(3,​4-​dihydroxyphenyl)​methyl]​-​1,​2,​3,​4-​tetrahydro-​2-​methyl-	104.941	89.0107
487	53392-66-8	Isoquinoline, 1-​[(2-​bromo-​4,​5-​dimethoxyphenyl)​methyl]​-​1,​2,​3,​4-​tetrahydro-​6,​7-​dimethoxy-​2-​methyl-	85.6966	92.6266
488	5508-58-7	2(3H)​-​Furanone, 3-​[2-​[(1R,​4aS,​5R,​6R,​8aS)​-​decahydro-​6-​hydroxy-​5-​(hydroxymethyl)​-​5,​8a-​dimethyl-​2-​methylene-​1-​naphthalenyl]​ethylidene]​dihydro-​4-​hydroxy-​, (3E,​4S)​-	87.5988	102.525
489	4360-12-7	Ajmalan-​17,​21-​diol, (17R,​21α)​-	91.9466	91.0605
490	476-32-4	[1,​3]​Benzodioxolo[5,​6-​c]​-​1,​3-​dioxolo[4,​5-​i]​phenanthridin-​6-​ol, 5b,​6,​7,​12b,​13,​14-​hexahydro-​13-​methyl-​, (5bR,​6S,​12bS)​-	64.1551	79.0532
491	38183-04-9	4H-​1-​Benzopyran-​4-​one, 6,​7-​dihydroxy-​2-​phenyl-	88.8834	68.5075
492	528-48-3	4H-​1-​Benzopyran-​4-​one, 2-​(3,​4-​dihydroxyphenyl)​-​3,​7-​dihydroxy-	90.5879	86.0401
493	6028-00-8	3H-​Pyrido[3,​4-​b]​indol-​7-​ol, 4,​9-​dihydro-​1-​methyl-​, hydrochloride, hydrate (1:1:2)	92.7125	112.537
494	40580-83-4	9H-​Pyrido[3,​4-​b]​indol-​7-​ol, 1-​methyl-​, hydrochloride (1:1)	92.1443	103.567
495	604-80-8	4H-​1-​Benzopyran-​4-​one, 3-​[[6-​O-​(6-​deoxy-​α-​L-​mannopyranosyl)​-​β-​D-​glucopyranosyl]​oxy]​-​5,​7-​dihydroxy-​2-​(4-​hydroxy-​3-​methoxyphenyl)​-	91.5267	95.727
496	776-86-3	2H-​1-​Benzopyran-​2-​one, 6-​hydroxy-​7-​methoxy-	110.598	78.5158
497	42079-78-7	4H-​1-​Benzopyran-​4-​one, 5-​methoxy-​2-​phenyl-	98.5178	89.9711
498	40039-49-4	4H-​1-​Benzopyran-​4-​one, 3-​(β-​D-​glucopyranosyloxy)​-​5,​7-​dihydroxy-​2-​(4-​hydroxy-​3,​5-​dimethoxyphenyl)​-	85.0812	101.88
499	546-06-5	Con-​5-​enin-​3-​amine, N,​N-​dimethyl-​, (3β)​-	85.6598	93.1403
500	126-19-2	Spirostan-​3-​ol, (3β,​5β,​25S)​-	103.98	99.6
501	66-28-4	Card-​20(22)​-​enolide, 3,​5,​14-​trihydroxy-​19-​oxo-​, (3β,​5β)​-	31.0656	51.8653
502	622-64-0	Phenol, 4-​[2-​(dimethylamino)​ethyl]​-​, sulfate (2:1) (salt) (9CI)	87.283	63.3909
503	41743-44-6	Benzoic acid, 4-​hydroxy-​, (3R,​3aS,​4S,​8aR)​-​1,​2,​3,​3a,​4,​5,​8,​8a-​octahydro-​3-​hydroxy-​6,​8a-​dimethyl-​3-​(1-​methylethyl)​-​4-​azulenyl ester	92.4771	88.3548
504	94-62-2	2,​4-​Pentadien-​1-​one, 5-​(1,​3-​benzodioxol-​5-​yl)​-​1-​(1-​piperidinyl)​-​, (2E,​4E)​-	97.29	99.3051
505	522-12-3	4H-​1-​Benzopyran-​4-​one, 3-​[(6-​deoxy-​α-​L-​mannopyranosyl)​oxy]​-​2-​(3,​4-​dihydroxyphenyl)​-​5,​7-​dihydroxy-	97.1912	71.1446
506	6106-81-6	Benzeneacetic acid, α-​(hydroxymethyl)​-​, (1α,​2β,​4β,​5α,​7β)​-​9-​methyl-​9-​oxido-​3-​oxa-​9-​azatricyclo[3.3.1.02,​4]​non-​7-​yl ester, hydrobromide (1:1)​, (αS)​-	95.0882	75.9776
507	138-59-0	1-​Cyclohexene-​1-​carboxylic acid, 3,​4,​5-​trihydroxy-​, (3R,​4S,​5R)​-	99.7036	106.345
508	471-87-4	Pyrrolidinium, 2-​carboxy-​1,​1-​dimethyl-​, inner salt, (2S)​-	104.559	94.5699
509	303-47-9	L-​Phenylalanine, N-​[[(3R)​-​5-​chloro-​3,​4-​dihydro-​8-​hydroxy-​3-​methyl-​1-​oxo-​1H-​2-​benzopyran-​7-​yl]​carbonyl]​-	96.2174	90.0635
510	149-29-1	4H-​Furo[3,​2-​c]​pyran-​2(6H)​-​one, 4-​hydroxy-	82.2583	103.766
511	17924-92-4	1H-​2-​Benzoxacyclotetradec​in-​1,​7(8H)​-​dione, 3,​4,​5,​6,​9,​10-​hexahydro-​14,​16-​dihydroxy-​3-​methyl-​, (3S,​11E)​-	86.8172	99.0779
512	18836-52-7	2,​4-​Decadienamide, N-​(2-​methylpropyl)​-​, (2E,​4E)​-	83.9238	103.562
513	14375-45-2	2,​4-​Pentadienoic acid, 5-​(1-​hydroxy-​2,​6,​6-​trimethyl-​4-​oxo-​2-​cyclohexen-​1-​yl)​-​3-​methyl-​, (2Z,​4E)​-	91.7713	101.959
514	14897-39-3	Rifamycin, sodium salt (1:1)	95.9492	102.581
515	481-72-1	9,​10-​Anthracenedione, 1,​8-​dihydroxy-​3-​(hydroxymethyl)​-	103.726	118.024
516	642-15-9	Butanoic acid, 2(or 3)​-​methyl-​, (2R,​3S,​6S,​7R,​8R)​-​3-​[[3-​(formylamino)​-​2-​hydroxybenzoyl]​amino]​-​8-​hexyl-​2,​6-​dimethyl-​4,​9-​dioxo-​1,​5-​dioxonan-​7-​yl ester (9CI)	106.168	102.031
517	133-05-1	1,​3-​Benzodioxole, 5,​5'-​[(1R,​3aR,​4S,​6aR)​-​tetrahydro-​1H,​3H-​furo[3,​4-​c]​furan-​1,​4-​diyl]​bis-​, rel-	98.2357	85.1279
518	479-98-1	β-​D-​Glucopyranoside, (1S,​4aR,​5S,​7aS)​-​1,​4a,​5,​7a-​tetrahydro-​5-​hydroxy-​7-​(hydroxymethyl)​cyclopenta[c]​pyran-​1-​yl	104.008	87.507
519	43043-74-9	1,​4-​Naphthalenedione, 5,​8-​dihydroxy-​2-​(4-​methyl-​3-​penten-​1-​yl)​-	99.7177	101.501
520	476-70-0	4H-​Dibenzo[de,​g]​quinoline-​2,​9-​diol, 5,​6,​6a,​7-​tetrahydro-​1,​10-​dimethoxy-​6-​methyl-​, (6aS)​-	91.0233	84.8528
521	1139-30-6	5-​Oxatricyclo[8.2.0.04,​6]​dodecane, 4,​12,​12-​trimethyl-​9-​methylene-​, (1R,​4R,​6R,​10S)​-	95.4552	99.1039
522	225937-10-0	2H-​1-​Benzopyran-​3,​5,​7-​triol, 2-​(3,​4-​dihydroxyphenyl)​-​3,​4-​dihydro-​, hydrate (1:?)​, (2R,​3S)​-	93.5074	96.1779
523	485-71-2	Cinchonan-​9-​ol, (8α,​9R)​-	86.3514	70.4145
524	118-10-5	Cinchonan-​9-​ol, (9S)​-	92.7735	88.8879
525	33224-01-0	3-​Pyrrolidinecarboxyli​c acid, 1-​methyl-​5-​oxo-​2-​(3-​pyridinyl)​-​, (2S,​3S)​-	99.2802	81.4874
526	474-08-8	Solanidan-​3-​ol, (3β,​5α)​-	83.7685	91.6311
527	471-69-2	Dammar-​24-​en-​3-​one, 20-​hydroxy-	97.7417	83.302
528	6576-51-8	1H-​Pyrrole-​2-​carboxamide, N-​[5-​[[(3-​amino-​3-​iminopropyl)​amino]​carbonyl]​-​1-​methyl-​1H-​pyrrol-​3-​yl]​-​4-​[[[4-​(formylamino)​-​1-​methyl-​1H-​pyrrol-​2-​yl]​carbonyl]​amino]​-​1-​methyl-​, hydrochloride (1:1)	99.4354	86.8358
529	559-74-0	24,​25,​26-​Trinoroleanan-​3-​one, 5,​9,​13-​trimethyl-​, (4β,​5β,​8α,​9β,​10α,​13α,​14β)​-	109.457	113.195
530	133-32-4	1H-​Indole-​3-​butanoic acid	118.095	111.465
531	77-06-5	Gibb-​3-​ene-​1,​10-​dicarboxylic acid, 2,​4a,​7-​trihydroxy-​1-​methyl-​8-​methylene-​, 1,​4a-​lactone, (1α,​2β,​4aα,​4bβ,​10β)​-	100.988	97.4125
532	545-26-6	Card-​20(22)​-​enolide, 3,​14,​16-​trihydroxy-​, (3β,​5β,​16β)​-	47.7488	66.2725
533	486-84-0	9H-​Pyrido[3,​4-​b]​indole, 1-​methyl-	95.4411	76.4139
534	5932-53-6	8-​Azabicyclo[3.2.1]​octan-​3-​one, 6-​hydroxy-​8-​methyl-​, (1R,​5R,​6S)​-​rel-	92.4912	94.2281
535	13552-72-2	4H-​Dibenzo[de,​g]​quinolin-​11-​ol, 5,​6,​6a,​7-​tetrahydro-​1,​2,​10-​trimethoxy-​6-​methyl-​, hydrochloride (1:1)​, (6aS)​-	78.4051	100.822
536	482-85-9	Yohimban-​16-​carboxylic acid, 11,​17-​dimethoxy-​18-​[(3,​4,​5-​trimethoxybenzoyl)​oxy]​-​, methyl ester, (16β,​17α,​18β,​20α)​-	84.2061	61.6124
537	17946-87-1	Azuleno[4,​5-​b]​furan-​2,​7-​dione, 3,​3a,​4,​5,​9a,​9b-​hexahydro-​3,​6,​9-​trimethyl-​, (3S,​3aS,​9aS,​9bS)​-	79.2943	64.8293
538	57432-61-8	Ergoline-​8-​carboxamide, 9,​10-​didehydro-​N-​[(1S)​-​1-​(hydroxymethyl)​propyl]​-​6-​methyl-​, (8β)​-​, (2Z)​-​2-​butenedioate (1:1) (salt)	74.326	103.638
539	518-69-4	6H-​Dibenzo[a,​g]​quinolizine, 5,​8,​13,​13a-​tetrahydro-​2,​3,​9,​10-​tetramethoxy-​13-​methyl-​, (13S,​13aR)​-	74.5942	71.7906
540	2303-35-7	D-​ribo-​Hexitol, 2,​5-​anhydro-​1,​4,​6-​trideoxy-​6-​(trimethylammonio)​-​, chloride (1:1)	92.1242	64.5786
541	389-08-2	1,​8-​Naphthyridine-​3-​carboxylic acid, 1-​ethyl-​1,​4-​dihydro-​7-​methyl-​4-​oxo-	76.4008	103.393
542	55134-13-9	Salinomycin, 4-​methyl-​, (4S)​-	72.4771	101.907
543	16502-01-5	1H-​Pyrido[3,​4-​b]​indole, 2,​3,​4,​9-​tetrahydro-	91.235	82.298
544	244-63-3	9H-​Pyrido[3,​4-​b]​indole	93.7897	83.7608
545	171869-95-7	Dibenzo[a,​g]​quinolizinium, 5,​6-​dihydro-​2,​3,​9,​10-​tetramethoxy-​, chloride, hydrate (1:1:1)	80.2117	110.333
546	1182-87-2	Card-​20(22)​-​enolide, 3-​[(6-​deoxy-​3-​O-​methyl-​α-​L-​glucopyranosyl)​oxy]​-​14-​hydroxy-​19-​oxo-​, (3β,​5β)​-	60.988	70.0862
547	57-47-6	Pyrrolo[2,​3-​b]​indol-​5-​ol, 1,​2,​3,​3a,​8,​8a-​hexahydro-​1,​3a,​8-​trimethyl-​, 5-​(N-​methylcarbamate)​, (3aS,​8aR)​-	71.6443	99.7944
548	545-46-0	Urs-​12-​ene-​3,​28-​diol, (3β)​-	70.1059	111.525
549	5947-49-9	1-​Phenanthrenecarboxyl​ic acid, 1,​2,​3,​4,​4a,​9,​10,​10a-​octahydro-​6-​hydroxy-​1,​4a-​dimethyl-​, (1S,​4aS,​10aR)​-	86.0833	89.1918
550	480-54-6	[1,​6]​Dioxacyclododecino[2​,​3,​4-​gh]​pyrrolizine-​2,​7-​dione, 3-​ethylidene-​3,​4,​5,​6,​9,​11,​13,​14,​14a,​14b-​decahydro-​6-​hydroxy-​6-​(hydroxymethyl)​-​5-​methyl-​, (3Z,​5R,​6S,​14aR,​14bR)​-	87.5371	68.2105
551	155-58-8	β-​D-​Glucopyranoside, 3-​hydroxy-​5-​[(1E)​-​2-​(3-​hydroxy-​4-​methoxyphenyl)​ethenyl]​phenyl	72.2089	94.9591
552	564-20-5	Naphtho[2,​1-​b]​furan-​2(1H)​-​one, decahydro-​3a,​6,​6,​9a-​tetramethyl-​, (3aR,​5aS,​9aS,​9bR)​-	71.6867	117.161
553	3930-19-6	2-​Pyridinecarboxylic acid, 5-​amino-​6-​(7-​amino-​5,​8-​dihydro-​6-​methoxy-​5,​8-​dioxo-​2-​quinolinyl)​-​4-​(2-​hydroxy-​3,​4-​dimethoxyphenyl)​-​3-​methyl-​, (4R)​-	49.4707	88.1055
554	6429-04-5	Isoquinoline, 1-​[(3,​4-​dimethoxyphenyl)​methyl]​-​1,​2,​3,​4-​tetrahydro-​6,​7-​dimethoxy-​, hydrochloride (1:1)	79.4919	92.4471
555	30220-46-3	1H-​2,​8a-​Methanocyclopenta[a]​cyclopropa[e]​cyclodecen-​11-​one, 1a,​2,​5,​5a,​6,​9,​10,​10a-​octahydro-​5,​5a,​6-​trihydroxy-​4-​(hydroxymethyl)​-​1,​1,​7,​9-​tetramethyl-​, (1aR,​2S,​5R,​5aR,​6S,​8aS,​9R,​10aR)​-	69.7953	106.341
556	78164-00-8	Benz[a]​anthracene-​1,​7,​12(2H)​-​trione, 9-​[2,​6-​dideoxy-​4-​O-​[(2S,​5S,​6S)​-​5-​[[(2R,​6S)​-​5,​6-​dihydro-​6-​methyl-​5-​oxo-​2H-​pyran-​2-​yl]​oxy]​tetrahydro-​6-​methyl-​2H-​pyran-​2-​yl]​-​β-​D-​arabino-​hexopyranosyl]​-​3-​[[(2S,​5S,​6S)​-​5-​[[(2R,​6S)​-​5,​6-​dihydro-​6-​methyl-​5-​oxo-​2H-​pyran-​2-​yl]​oxy]​tetrahydro-​6-​methyl-​2H-​pyran-​2-​yl]​oxy]​-​3,​...	77.8405	61.6334
557	82-57-5	5H-​Furo[3,​2-​g]​[1]​benzopyran-​5-​one, 4-​methoxy-​7-​methyl-	90.9668	94.1236
558	632-85-9	4H-​1-​Benzopyran-​4-​one, 5,​7-​dihydroxy-​8-​methoxy-​2-​phenyl-	24.6577	34.2079
559	42422-68-4	1H-​2-​Benzoxacyclotetradec​in-​1-​one, 3,​4,​5,​6,​7,​8,​9,​10,​11,​12-​decahydro-​7,​14,​16-​trihydroxy-​3-​methyl-​, (3S,​7S)​-	83.7544	66.1493
560	20562-03-2	β-​D-​Glucopyranoside, (3β)​-​solanid-​5-​en-​3-​yl O-​6-​deoxy-​α-​L-​mannopyranosyl-​(1→2)​-​O-​[6-​deoxy-​α-​L-​mannopyranosyl-​(1→4)​]​-	74.5942	111.628
561	512-64-1	L-​Valine, N-​(2-​quinoxalinylcarbonyl​)​-​O-​[N-​(2-​quinoxalinylcarbonyl​)​-​D-​seryl-​L-​alanyl-​3-​mercapto-​N,​S-​dimethylcysteinyl-​N-​methyl-​L-​valyl]​-​D-​seryl-​L-​alanyl-​N-​methylcysteinyl-​N-​methyl-​, (8→1)​-​lactone, cyclic (3→7)​-​thioether	53.4368	63.9497
562	476-66-4	[1]​Benzopyrano[5,​4,​3-​cde]​[1]​benzopyran-​5,​10-​dione, 2,​3,​7,​8-​tetrahydroxy-	77.4171	97.7966
563	490-46-0	2H-​1-​Benzopyran-​3,​5,​7-​triol, 2-​(3,​4-​dihydroxyphenyl)​-​3,​4-​dihydro-​, (2R,​3R)​-	90.2047	54.4033
564	58-58-2	Adenosine, 3'-​[[(2S)​-​2-​amino-​3-​(4-​methoxyphenyl)​-​1-​oxopropyl]​amino]​-​3'-​deoxy-​N,​N-​dimethyl-​, hydrochloride (1:2)	44.9541	69.523
565	471-53-4	Olean-​12-​en-​29-​oic acid, 3-​hydroxy-​11-​oxo-​, (3β,​20β)​-	47.7911	70.3255
566	126-07-8	Spiro[benzofuran-​2(3H)​,​1'-​[2]​cyclohexene]​-​3,​4'-​dione, 7-​chloro-​2',​4,​6-​trimethoxy-​6'-​methyl-​, (1'S,​6'R)​-	85.18	105.321
567	21637-25-2	4H-​1-​Benzopyran-​4-​one, 2-​(3,​4-​dihydroxyphenyl)​-​3-​(β-​D-​glucofuranosyloxy)​-​5,​7-​dihydroxy-	80.2399	87.0197
568	525-79-1	9H-​Purin-​6-​amine, N-​(2-​furanylmethyl)​-	84.0932	88.31
569	25999-20-6	Benzoic acid, 6-​[(3R,​4S,​5S,​7R)​-​7-​[(2S,​3S,​5S)​-​5-​ethyl-​5-​[(2R,​5R,​6S)​-​5-​ethyltetrahydro-​5-​hydroxy-​6-​methyl-​2H-​pyran-​2-​yl]​tetrahydro-​3-​methyl-​2-​furanyl]​-​4-​hydroxy-​3,​5-​dimethyl-​6-​oxononyl]​-​2-​hydroxy-​3-​methyl-​, sodium salt (1:1)	68.2004	117.274
570	122-48-5	2-​Butanone, 4-​(4-​hydroxy-​3-​methoxyphenyl)​-	79.0543	83.5899
571	515-03-7	1-​Naphthalenepropanol, α-​ethenyldecahydro-​2-​hydroxy-​α,​2,​5,​5,​8a-​pentamethyl-​, (αR,​1R,​2R,​4aS,​8aS)​-	72.9005	77.0309
572	6138-41-6	Pyridinium, 3-​carboxy-​1-​methyl-​, chloride (1:1)	74.82	80.1536
573	69-33-0	7H-​Pyrrolo[2,​3-​d]​pyrimidin-​4-​amine, 7-​β-​D-​ribofuranosyl-	58.5039	88.7083
574	7562-61-0	1,​3(2H,​9bH)​-​Dibenzofurandione, 2,​6-​diacetyl-​7,​9-​dihydroxy-​8,​9b-​dimethyl-​, (9bR)​-	96.0339	88.2719
575	3681-93-4	4H-​1-​Benzopyran-​4-​one, 8-​β-​D-​glucopyranosyl-​5,​7-​dihydroxy-​2-​(4-​hydroxyphenyl)​-	99.1108	85.4285
576	480-44-4	4H-​1-​Benzopyran-​4-​one, 5,​7-​dihydroxy-​2-​(4-​methoxyphenyl)​-	76.4008	94.6314
577	1405-37-4	Capreomycin, sulfate (salt)	61.3267	88.8735
578	461-05-2	1-​Propanaminium, 3-​carboxy-​2-​hydroxy-​N,​N,​N-​trimethyl-​, chloride (1:1)	81.5949	99.5683
579	38821-53-3	5-​Thia-​1-​azabicyclo[4.2.0]​oct-​2-​ene-​2-​carboxylic acid, 7-​[[(2R)​-​2-​amino-​2-​(1,​4-​cyclohexadien-​1-​yl)​acetyl]​amino]​-​3-​methyl-​8-​oxo-​, (6R,​7R)​-	78.4051	105.162
580	17673-25-5	5H-​Cyclopropa[3,​4]​benz[1,​2-​e]​azulen-​5-​one, 1,​1a,​1b,​4,​4a,​7a,​7b,​8,​9,​9a-​decahydro-​4a,​7b,​9,​9a-​tetrahydroxy-​3-​(hydroxymethyl)​-​1,​1,​6,​8-​tetramethyl-​, (1aR,​1bS,​4aR,​7aS,​7bS,​8R,​9R,​9aS)​-	85.0953	104.229
581	51-56-9	Benzeneacetic acid, α-​hydroxy-​, (3-​endo)​-​8-​methyl-​8-​azabicyclo[3.2.1]​oct-​3-​yl ester, hydrobromide (1:1)	85.2505	93.7542
582	118-08-1	1(3H)​-​Isobenzofuranone, 6,​7-​dimethoxy-​3-​[(5R)​-​5,​6,​7,​8-​tetrahydro-​6-​methyl-​1,​3-​dioxolo[4,​5-​g]​isoquinolin-​5-​yl]​-​, (3S)​-	80.5222	89.33
583	82-02-0	5H-​Furo[3,​2-​g]​[1]​benzopyran-​5-​one, 4,​9-​dimethoxy-​7-​methyl-	89.6401	112.417
584	134-63-4	Ethanone, 2-​[(2R,​6S)​-​6-​[(2S)​-​2-​hydroxy-​2-​phenylethyl]​-​1-​methyl-​2-​piperidinyl]​-​1-​phenyl-​, hydrochloride (1:1)	88.0028	105.198
585	484-12-8	2H-​1-​Benzopyran-​2-​one, 7-​methoxy-​8-​(3-​methyl-​2-​buten-​1-​yl)​-	49.3578	61.5365
586	96829-58-2	L-​Leucine, N-​formyl-​, (1S)​-​1-​[[(2S,​3S)​-​3-​hexyl-​4-​oxo-​2-​oxetanyl]​methyl]​dodecyl ester	88.4545	101.27
587	13241-33-3	4H-​1-​Benzopyran-​4-​one, 7-​[[2-​O-​(6-​deoxy-​α-​L-​mannopyranosyl)​-​β-​D-​glucopyranosyl]​oxy]​-​2,​3-​dihydro-​5-​hydroxy-​2-​(3-​hydroxy-​4-​methoxyphenyl)​-​, (2S)​-	87.777	87.855
588	128-62-1	1(3H)​-​Isobenzofuranone, 6,​7-​dimethoxy-​3-​[(5R)​-​5,​6,​7,​8-​tetrahydro-​4-​methoxy-​6-​methyl-​1,​3-​dioxolo[4,​5-​g]​isoquinolin-​5-​yl]​-​, (3S)​-	86.6337	80.7937
589	508-02-1	Olean-​12-​en-​28-​oic acid, 3-​hydroxy-​, (3β)​-	73.2534	103.378
590	61-25-6	Isoquinoline, 1-​[(3,​4-​dimethoxyphenyl)​methyl]​-​6,​7-​dimethoxy-​, hydrochloride (1:1)	59.4919	67.546
591	60-81-1	1-​Propanone, 1-​[2-​(β-​D-​glucopyranosyloxy)​-​4,​6-​dihydroxyphenyl]​-​3-​(4-​hydroxyphenyl)​-	87.4665	90.0349
592	124-97-0	Cevane-​3,​4,​6,​7,​14,​15,​16,​20-​octol, 4,​9-​epoxy-​, 6,​7-​diacetate 3-​[(2R,​3R)​-​2,​3-​dihydroxy-​2-​methylbutanoate] 15-​[(2R)​-​2-​methylbutanoate]​, (3β,​4α,​6α,​7α,​15α,​16β)​-	87.6923	96.9628
593	53003-10-4	Salinomycin	32.7852	55.6573
594	298-81-7	7H-​Furo[3,​2-​g]​[1]​benzopyran-​7-​one, 9-​methoxy-	90.7503	103.103
595	92-61-5	2H-​1-​Benzopyran-​2-​one, 7-​hydroxy-​6-​methoxy-	93.2169	106.758
596	126-17-0	Spirosol-​5-​en-​3-​ol, (3β,​22α,​25R)​-	84.5838	103.449
597	20562-02-1	β-​D-​Galactopyranoside, (3β)​-​solanid-​5-​en-​3-​yl O-​6-​deoxy-​α-​L-​mannopyranosyl-​(1→2)​-​O-​[β-​D-​glucopyranosyl-​(1→3)​]​-	92.2302	78.9797
598	80-78-4	Solanid-​5-​en-​3-​ol, (3β)​-	97.1223	117.967
599	120-29-6	8-​Azabicyclo[3.2.1]​octan-​3-​ol, 8-​methyl-​, (3-​endo)​-	95.1079	79.8616
600	57-94-3	13H-​4,​6:21,​24-​Dietheno-​8,​12-​metheno-​1H-​pyrido[3',​2':14,​15]​[1,​11]​dioxacycloeicosino[2​,​3,​4-​ij]​isoquinolinium, 2,​3,​13a,​14,​15,​16,​25,​25a-​octahydro-​9,​19-​dihydroxy-​18,​29-​dimethoxy-​1,​14,​14-​trimethyl-​, chloride, hydrochloride (1:1:1)​, (13aR,​25aS)​-	92.1891	103.58
601	607-91-0	1,​3-​Benzodioxole, 4-​methoxy-​6-​(2-​propen-​1-​yl)​-	97.5334	86.3469
602	1617-90-9	Eburnamenine-​14-​carboxylic acid, 14,​15-​dihydro-​14-​hydroxy-​, methyl ester, (3α,​14β,​16α)​-	95.9507	63.2716
603	15251-47-5	Pyridine, 3-​[(2S)​-​2-​piperidinyl]​-​, hydrochloride (1:?)	91.5725	83.4477
604	134418-28-3	2(3H)​-​Furanone, 3-​[2-​[(1S,​4aS,​5R,​6R,​8aS)​-​decahydro-​6-​hydroxy-​5-​(hydroxymethyl)​-​5,​8a-​dimethyl-​2-​methylene-​1-​naphthalenyl]​ethylidene]​-​, (3E)​-	76.6906	70.099
605	66-76-2	2H-​1-​Benzopyran-​2-​one, 3,​3'-​methylenebis[4-​hydroxy-	56.8345	95.6951
606	63968-64-9	3,​12-​Epoxy-​12H-​pyrano[4,​3-​j]​-​1,​2-​benzodioxepin-​10(3H)​-​one, octahydro-​3,​6,​9-​trimethyl-​, (3R,​5aS,​6R,​8aS,​9R,​12S,​12aR)​-	103.145	103.326
607	464-92-6	Urs-​12-​en-​28-​oic acid, 2,​3,​23-​trihydroxy-​, (2α,​3β,​4α)​-	116.65	102.35
608	495-02-3	2H-​1-​Benzopyran-​2-​one, 7-​[[(2E)​-​3,​7-​dimethyl-​2,​6-​octadien-​1-​yl]​oxy]​-	91.5313	81.9901
609	521-52-8	Benzeneacetic acid, α-​(3-​hydroxy-​5-​oxo-​4-​phenyl-​2(5H)​-​furanylidene)​-​, methyl ester, (αE)​-	107.194	105.98
610	633-65-8	Benzo[g]​-​1,​3-​benzodioxolo[5,​6-​a]​quinolizinium, 5,​6-​dihydro-​9,​10-​dimethoxy-​, chloride (1:1)	64.851	102.362
611	477-90-7	Pyrano[3,​2-​c]​[2]​benzopyran-​6(2H)​-​one, 3,​4,​4a,​10b-​tetrahydro-​3,​4,​8,​10-​tetrahydroxy-​2-​(hydroxymethyl)​-​9-​methoxy-​, (2R,​3S,​4S,​4aR,​10bS)​-	84.7071	94.7208
612	491-80-5	4H-​1-​Benzopyran-​4-​one, 5,​7-​dihydroxy-​3-​(4-​methoxyphenyl)​-	75.9712	97.9041
613	107668-79-1	Methanone, [(1α,​6α,​14α,​16β)​-​8-​(acetyloxy)​-​20-​ethyl-​13-​hydroxy-​1,​6,​16-​trimethoxy-​4-​(methoxymethyl) aconitan-​14-​yl]​(4-​methoxyphenyl)​-	87.1737	92.5892
614	469-83-0	5a,​8-​Methano-​5aH-​cyclohepta[5,​6]​naphtho[2,​1-​b]​furan-​7-​methanol, 3b,​4,​5,​6,​7,​8,​9,​10,​10a,​10b,​11,​12-​dodecahydro-​7-​hydroxy-​10b-​methyl-​, (3bS,​5aS,​7R,​8R,​10aR,​10bS)​-	93.2169	91.7156
615	81760-48-7	5a,​8-​Methano-​5aH-​cyclohepta[5,​6]​naphtho[2,​1-​b]​furan-​7-​methanol, 3b,​4,​5,​6,​7,​8,​9,​10,​10a,​10b,​11,​12-​dodecahydro-​7-​hydroxy-​10b-​methyl-​, 7-​acetate, (3bS,​5aS,​7R,​8R,​10aR,​10bS)​-	96.5673	72.9141
616	3650-09-7	4a(2H)​-​Phenanthrenecarboxyl​ic acid, 1,​3,​4,​9,​10,​10a-​hexahydro-​5,​6-​dihydroxy-​1,​1-​dimethyl-​7-​(1-​methylethyl)​-​, (4aR,​10aS)​-	85.3237	97.8165
617	2468-21-5	Ibogamine-​18-​carboxylic acid, 3,​4-​didehydro-​, methyl ester, (2α,​5β,​6α,​18β)​-	77.3895	96.1903
618	481-49-2	1H-​4,​6:16,​19-​Dietheno-​21,​25-​metheno-​12H-​[1,​3]​dioxolo[4,​5-​g]​pyrido[2',​3':17,​18]​[1,​10]​dioxacycloeicosino[2​,​3,​4-​ij]​isoquinoline, 2,​3,​13,​14,​14a,​15,​26,​26a-​octahydro-​22,​30-​dimethoxy-​1,​14-​dimethyl-​, (14aS,​26aR)​-	119.63	97.9818
619	35825-57-1	Phenanthro[1,​2-​b]​furan-​10,​11-​dione, 1,​2,​6,​7,​8,​9-​hexahydro-​1,​6,​6-​trimethyl-​, (1R)​-	114.121	123.106
620	15345-89-8	2H-​Pyran-​2-​one, 4-​methoxy-​6-​[(1E)​-​2-​phenylethenyl]​-	96.1151	90.9706
621	6559-91-7	Furo[3',​4':6,​7]​naphtho[2,​3-​d]​-​1,​3-​dioxol-​6(5aH)​-​one, 5,​8,​8a,​9-​tetrahydro-​9-​hydroxy-​5-​(4-​hydroxy-​3,​5-​dimethoxyphenyl)​-​, (5R,​5aR,​8aR,​9S)​-	87.3381	91.3317
622	50-07-7	Azirino[2',​3':3,​4]​pyrrolo[1,​2-​a]​indole-​4,​7-​dione, 6-​amino-​8-​[[(aminocarbonyl)​oxy]​methyl]​-​1,​1a,​2,​8,​8a,​8b-​hexahydro-​8a-​methoxy-​5-​methyl-​, (1aS,​8S,​8aR,​8bS)​-	29.702	51.216
623	495-85-2	2H-​Pyran-​2-​one, 6-​[(1E)​-​2-​(1,​3-​benzodioxol-​5-​yl)​ethenyl]​-​5,​6-​dihydro-​4-​methoxy-​, (6R)​-	88.4275	77.0907
624	490-91-5	2,​5-​Cyclohexadiene-​1,​4-​dione, 2-​methyl-​5-​(1-​methylethyl)​-	95.5601	96.0416
625	87205-99-0	Phenanthro[1,​2-​b]​furan-​10,​11-​dione, 1,​2-​dihydro-​1,​6-​dimethyl-​, (1R)​-	87.2765	75.1242
626	527-73-1	1H-​Imidazole, 2-​nitro-	92.6002	97.7437
627	520-34-3	4H-​1-​Benzopyran-​4-​one, 5,​7-​dihydroxy-​2-​(3-​hydroxy-​4-​methoxyphenyl)​-	89.8253	57.2055
628	520-27-4	4H-​1-​Benzopyran-​4-​one, 7-​[[6-​O-​(6-​deoxy-​α-​L-​mannopyranosyl)​-​β-​D-​glucopyranosyl]​oxy]​-​5-​hydroxy-​2-​(3-​hydroxy-​4-​methoxyphenyl)​-	83.556	80.8879
629	3604-87-3	Cholest-​7-​en-​6-​one, 2,​3,​14,​22,​25-​pentahydroxy-​, (2β,​3β,​5β,​22R)​-	81.5005	101.415
630	5289-74-7	Cholest-​7-​en-​6-​one, 2,​3,​14,​20,​22,​25-​hexahydroxy-​, (2β,​3β,​5β,​22R)​-	110.935	103.242
631	28649-59-4	Benzeneacetic acid, (1aR,​2'R,​2E,​4aR,​6S,​7S,​7aR,​8S,​11aS)​-​4a,​8-​bis(acetyloxy)​-​1,​1a,​4,​4a,​5,​6,​7,​7a,​8,​10,​11,​11a-​dodecahydro-​1,​1,​3,​6-​tetramethyl-​4-​oxospiro[9H-​cyclopenta[a]​cyclopropa[f]​cycloundecene-​9,​2'-​oxiran]​-​7-​yl ester	94.8613	82.5785
632	37951-13-6	2-​Propen-​1-​one, 1-​(2-​hydroxy-​4,​6-​dimethoxyphenyl)​-​3-​(4-​methoxyphenyl)​-​, (2E)​-	98.3145	71.0344
633	545-47-1	Lup-​20(29)​-​en-​3-​ol, (3β)​-	74.6557	88.239
634	485-72-3	4H-​1-​Benzopyran-​4-​one, 7-​hydroxy-​3-​(4-​methoxyphenyl)​-	76.2384	71.6573
635	15291-75-5	9H-​1,​7a-​(Epoxymethano)​-​1H,​6aH-​cyclopenta[c]​furo[2,​3-​b]​furo[3',​2':3,​4]​cyclopenta[1,​2-​d]​furan-​5,​9,​12(4H)​-​trione, 3-​(1,​1-​dimethylethyl)​hexahydro-​4,​7b-​dihydroxy-​8-​methyl-​, (1R,​3S,​3aS,​4R,​6aR,​7aR,​7bR,​8S,​10aS,​11aS)​-	84.0288	100.82
636	26833-85-2	Cephalotaxine, 3-​[4-​methyl (2R)​-​2-​hydroxy-​2-​(3-​hydroxy-​3-​methylbutyl)​butanedioate]	87.112	102.046
637	520-33-2	4H-​1-​Benzopyran-​4-​one, 2,​3-​dihydro-​5,​7-​dihydroxy-​2-​(3-​hydroxy-​4-​methoxyphenyl)​-​, (2S)​-	94.4502	78.354
638	520-26-3	4H-​1-​Benzopyran-​4-​one, 7-​[[6-​O-​(6-​deoxy-​α-​L-​mannopyranosyl)​-​β-​D-​glucopyranosyl]​oxy]​-​2,​3-​dihydro-​5-​hydroxy-​2-​(3-​hydroxy-​4-​methoxyphenyl)​-​, (2S)​-	84.9949	106.773
639	35354-74-6	[1,​1'-​Biphenyl]​-​2,​4'-​diol, 3',​5-​di-​2-​propen-​1-​yl-	95.0668	44.5549
640	77029-83-5	1H-​Cyclohepta[ghi]​perylene-​5,​12-​dione, 1-​acetyl-​2,​3-​dihydro-​2,​6,​11-​trihydroxy-​4,​8,​9,​13-​tetramethoxy-​2-​methyl-​, stereoisomer	60.6989	91.729
641	123940-54-5	1H-​Cyclohepta[ghi]​perylene-​5,​12-​dione, 3-​acetyl-​6,​11-​dihydroxy-​4,​8,​9,​13-​tetramethoxy-​2-​methyl-	53.3196	67.1587
642	23554-81-6	Spiro[furan-​2(3H)​,​1'(2'H)​-​naphthalene]​-​5,​5'-​dimethanol, decahydro-​6'-​hydroxy-​5-​(2-​hydroxyethyl)​-​2',​5',​8'a-​trimethyl-​, (1'R,​2'R,​4'aS,​5S,​5'R,​6'S,​8'aS)​-	103.864	68.9012
643	32854-75-4	Aconitane-​4,​8,​9-​triol, 20-​ethyl-​1,​14,​16-​trimethoxy-​, 4-​[2-​(acetylamino)​benzoate]​, (1α,​14α,​16β)​-	104.563	81.0708
644	1180-71-8	11H,​13H-​Oxireno[d]​pyrano[4',​3':3,​3a]​isobenzofuro[5,​4-​f]​[2]​benzopyran-​4,​6,​13(2H,​5aH)​-​trione, 8-​(3-​furanyl)​decahydro-​2,​2,​4a,​8a-​tetramethyl-​, (2aR,​4aR,​4bR,​5aS,​8S,​8aS,​10aR,​10bR,​14aS)​-	95.2724	106.582
645	18449-41-7	Urs-​12-​en-​28-​oic acid, 2,​3,​6,​23-​tetrahydroxy-​, (2α,​3β,​4α,​6β)​-	91.9836	68.0832
646	519-02-8	1H,​5H,​10H-​Dipyrido[2,​1-​f:3',​2',​1'-​ij]​[1,​6]​naphthyridin-​10-​one, dodecahydro-​, (7aS,​13aR,​13bR,​13cS)​-	66.742	80.0894
647	13614-98-7	2-​Naphthacenecarboxami​de, 4,​7-​bis(dimethylamino)​-​1,​4,​4a,​5,​5a,​6,​11,​12a-​octahydro-​3,​10,​12,​12a-​tetrahydroxy-​1,​11-​dioxo-​, hydrochloride (1:1)​, (4S,​4aS,​5aR,​12aS)​-	86.9065	71.6951
648	10236-47-2	4H-​1-​Benzopyran-​4-​one, 7-​[[2-​O-​(6-​deoxy-​α-​L-​mannopyranosyl)​-​β-​D-​glucopyranosyl]​oxy]​-​2,​3-​dihydro-​5-​hydroxy-​2-​(4-​hydroxyphenyl)​-​, (2S)​-	82.4049	97.0613
649	1063-77-0	Oxireno[4,​4a]​-​2-​benzopyrano[6,​5-​g]​[2]​benzoxepin-​3,​5,​9(3aH,​4bH,​6H)​-​trione, 11-​(acetyloxy)​-​1-​(3-​furanyl)​decahydro-​4b,​7,​7,​11a,​13a-​pentamethyl-​, (1S,​3aS,​4aR,​4bR,​6aR,​11S,​11aR,​11bR,​13aS)​-	90.298	97.3133
650	108664-98-8	5a,​8-​Methano-​5aH-​cyclohepta[5,​6]​naphtho[2,​1-​b]​furan-​7(6H)​-​one, 3b,​4,​5,​8,​9,​10,​10a,​10b,​11,​12-​decahydro-​10b-​methyl-​, (3bS,​5aS,​8R,​10aR,​10bS)​-	88.7975	93.6932
651	108664-99-9	5a,​8-​Methano-​5aH-​cyclohepta[5,​6]​naphtho[2,​1-​b]​furan-​7(6H)​-​one, 3b,​4,​5,​8,​9,​10,​10a,​10b-​octahydro-​10b-​methyl-​, (3bS,​5aS,​8R,​10aR,​10bS)​-	90.3392	101.155
652	19666-76-3	Dammarane-​3,​12-​diol, 20,​25-​epoxy-​, (3β,​12β,​20R)​-	103.268	70.4641
653	32791-84-7	Dammarane-​3,​6,​12-​triol, 20,​25-​epoxy-​, (3β,​6β,​12β,​20R)​-	86.8448	89.1945
654	6159-55-3	Pyrrolo[2,​1-​b]​quinazolin-​3-​ol, 1,​2,​3,​9-​tetrahydro-​, (3S)​-	110.072	90.954
655	7681-93-8	6,​11,​28-​Trioxatricyclo[22.3.​1.05,​7]​octacosa-​8,​14,​16,​18,​20-​pentaene-​25-​carboxylic acid, 22-​[(3-​amino-​3,​6-​dideoxy-​β-​D-​mannopyranosyl)​oxy]​-​1,​3,​26-​trihydroxy-​12-​methyl-​10-​oxo-​, (1R,​3S,​5R,​7R,​8E,​12R,​14E,​16E,​18E,​20E,​22R,​24S,​25R,​26S)​-	125.488	103.948
656	518-28-5	Furo[3',​4':6,​7]​naphtho[2,​3-​d]​-​1,​3-​dioxol-​6(5aH)​-​one, 5,​8,​8a,​9-​tetrahydro-​9-​hydroxy-​5-​(3,​4,​5-​trimethoxyphenyl)​-​, (5R,​5aR,​8aR,​9R)​-	91.593	82.3454
657	501-36-0	1,​3-​Benzenediol, 5-​[(1E)​-​2-​(4-​hydroxyphenyl)​ethenyl]​-	74.1007	48.5307
658	28957-04-2	Kaur-​16-​en-​15-​one, 7,​20-​epoxy-​1,​6,​7,​14-​tetrahydroxy-​, (1α,​6β,​7α,​14R)​-	79.8561	99.2268
659	84-26-4	Indolo[2',​3':3,​4]​pyrido[2,​1-​b]​quinazolin-​5(7H)​-​one, 8,​13-​dihydro-	75.1285	48.4122
660	153-18-4	4H-​1-​Benzopyran-​4-​one, 3-​[[6-​O-​(6-​deoxy-​α-​L-​mannopyranosyl)​-​β-​D-​glucopyranosyl]​oxy]​-​2-​(3,​4-​dihydroxyphenyl)​-​5,​7-​dihydroxy-	86.4543	98.1037
661	493-48-1	Isoquinoline, 1,​2,​3,​4-​tetrahydro-​6,​7-​dimethoxy-​1-​methyl-​, (1S)​-	103.289	79.0973
662	101467-40-7	6-​Isoquinolinol, 1,​2,​3,​4-​tetrahydro-​7-​methoxy-​1-​methyl-​, (1R)​-	126.701	109.94
663	481-06-1	Naphtho[1,​2-​b]​furan-​2,​8(3H,​4H)​-​dione, 3a,​5,​5a,​9b-​tetrahydro-​3,​5a,​9-​trimethyl-​, (3S,​3aS,​5aS,​9bS)​-	92.3535	80.5076
664	61281-38-7	Dibenzo[a,​c]​cyclooctene, 5,​6,​7,​8-​tetrahydro-​1,​2,​3,​10,​11,​12-​hexamethoxy-​6,​7-​dimethyl-​, (6R,​7S,​12aR)​-	92.3947	93.4512
665	61281-37-6	Benzo[3,​4]​cycloocta[1,​2-​f]​[1,​3]​benzodioxole, 5,​6,​7,​8-​tetrahydro-​1,​2,​3,​13-​tetramethoxy-​6,​7-​dimethyl-​, (6R,​7S,​13aR)​-​rel-	83.4532	92.5186
666	58546-56-8	Benzo[3,​4]​cycloocta[1,​2-​f]​[1,​3]​benzodioxole-​5,​6-​diol, 5,​6,​7,​8-​tetrahydro-​1,​2,​3,​13-​tetramethoxy-​6,​7-​dimethyl-​, 5-​benzoate, (5S,​6S,​7S,​13aS)​-	117.472	94.7531
667	5610-40-2	8H-​6,​11b-​Methanofuro[2,​3-​c]​pyrido[1,​2-​a]​azepin-​2(6H)​-​one, 9,​10,​11,​11a-​tetrahydro-​, (6S,​11aR,​11bS)​-	123.433	124.51
668	6415-59-4	1(3H)​-​Isobenzofuranone, 3-​butyl-​3a,​4,​5,​6-​tetrahydro-	134.532	119.826
669	22888-70-6	4H-​1-​Benzopyran-​4-​one, 2-​[(2R,​3R)​-​2,​3-​dihydro-​3-​(4-​hydroxy-​3-​methoxyphenyl)​-​2-​(hydroxymethyl)​-​1,​4-​benzodioxin-​6-​yl]​-​2,​3-​dihydro-​3,​5,​7-​trihydroxy-​, (2R,​3R)​-	66.7009	74.9915
670	65666-07-1	Silymarin	75.6218	51.9203
671	115-53-7	Morphinan-​6-​one, 7,​8-​didehydro-​4-​hydroxy-​3,​7-​dimethoxy-​17-​methyl-​, (9α,​13α,​14α)​-	93.2785	75.7375
672	13190-97-1	2,​6,​10,​14,​18,​22,​26,​30,​34-​Hexatriacontanonaen-​1-​ol, 3,​7,​11,​15,​19,​23,​27,​31,​35-​nonamethyl-​, (2E,​6E,​10E,​14E,​18E,​22E,​26E,​30E)​-	113.279	88.9486
673	2182-14-1	Aspidospermidine-​3-​carboxylic acid, 4-​(acetyloxy)​-​6,​7-​didehydro-​3-​hydroxy-​16-​methoxy-​1-​methyl-​, methyl ester, (2β,​3β,​4β,​5α,​12R,​19α)​- (9CI)	86.7831	81.3501
674	71486-22-1	Aspidospermidine-​3-​carboxylic acid, 4-​(acetyloxy)​-​6,​7-​didehydro-​15-​[(2R,​6R,​8S)​-​4-​ethyl-​1,​3,​6,​7,​8,​9-​hexahydro-​8-​(methoxycarbonyl)​-​2,​6-​methano-​2H-​azecino[4,​3-​b]​indol-​8-​yl]​-​3-​hydroxy-​16-​methoxy-​1-​methyl-​, methyl ester, (2β,​3β,​4β,​5α,​12R,​19α)​-	52.0863	53.125
675	500-62-9	2H-​Pyran-​2-​one, 4-​methoxy-​6-​[(1E)​-​2-​(4-​methoxyphenyl)​ethenyl]​-	80.0617	81.4785
676	484-20-8	7H-​Furo[3,​2-​g]​[1]​benzopyran-​7-​one, 4-​methoxy-	91.5725	87.2746
677	473-98-3	Lup-​20(29)​-​ene-​3,​28-​diol, (3β)​-	85.406	99.2282
678	483-10-3	Yohimban-​16-​carboxylic acid, 17-​hydroxy-​, methyl ester, (16β,​17α)​-	91.8808	81.0353
679	485-35-8	1,​5-​Methano-​8H-​pyrido[1,​2-​a]​[1,​5]​diazocin-​8-​one, 1,​2,​3,​4,​5,​6-​hexahydro-​, (1R,​5S)​-	88.4275	82.764
680	6160-12-9	7,​14-​Methano-​2H,​6H-​dipyrido[1,​2-​a:1',​2'-​e]​[1,​5]​diazocine, dodecahydro-​, (7S,​7aR,​14S,​14aS)​-​, sulfate, hydrate (1:1:5)	93.8541	65.3461
681	105748-59-2	Carbamodithioic acid, N-​(1H-​indol-​3-​ylmethyl)​-​, methyl ester	65.1182	96.1538
682	4382-33-6	4H-​1-​Benzopyran-​4-​one, 2,​3-​dihydro-​3,​7-​dihydroxy-​2-​(3,​4,​5-​trihydroxyphenyl)​-​, (2R,​3R)​-	92.6002	78.3371
683	577-38-8	4H-​1-​Benzopyran-​4-​one, 2-​(3,​4-​dihydroxyphenyl)​-​7-​(β-​D-​glucopyranosyloxy)​-​2,​3-​dihydro-​8-​hydroxy-​, (2S)​-	96.2179	102.189
684	125697-91-8	Benzoic acid, 5-​[bis[(2-​hydroxyphenyl)​methyl]​amino]​-​2-​hydroxy-	94.4502	108.363
685	518-17-2	Indolo[2',​3':3,​4]​pyrido[2,​1-​b]​quinazolin-​5(7H)​-​one, 8,​13,​13b,​14-​tetrahydro-​14-​methyl-​, (13bS)​-	92.518	104.855
686	548-40-3	2H-​1,​24:12,​15-​Dietheno-​6,​10-​metheno-​16H-​pyrido[2',​3':17,​18]​[1,​10]​dioxacycloeicosino[2​,​3,​4-​ij]​isoquinolin-​9-​ol, 3,​4,​4a,​5,​16a,​17,​18,​19-​octahydro-​21,​22,​26-​trimethoxy-​4,​17-​dimethyl-​, (4aR,​16aS)​-	72.2097	80.2122
687	548-83-4	4H-​1-​Benzopyran-​4-​one, 3,​5,​7-​trihydroxy-​2-​phenyl-	99.0339	108.373
688	18956-15-5	2-​Propen-​1-​one, 1-​(2,​6-​dihydroxy-​4-​methoxyphenyl)​-​3-​phenyl-​, (2E)​-	68.3886	77.6948
689	35306-33-3	Gelsemine, monohydrochloride (9CI)	40.0154	55.758
690	550-10-7	1,​3-​Dioxolo[4,​5-​g]​isoquinoline, 5,​6,​7,​8-​tetrahydro-​4-​methoxy-​6-​methyl-	84.5798	87.1007
691	130-01-8	[1,​6]​Dioxacyclododecino[2​,​3,​4-​gh]​pyrrolizine-​2,​7-​dione, 3-​ethylidene-​3,​4,​5,​6,​9,​11,​13,​14,​14a,​14b-​decahydro-​6-​hydroxy-​5,​6-​dimethyl-​, (3Z,​5R,​6R,​14aR,​14bR)​-	62.1434	82.659
692	480-81-9	[1,​6]​Dioxacyclododecino[2​,​3,​4-​gh]​pyrrolizine-​2,​7-​dione, 3-​ethylidene-​3,​4,​5,​6,​9,​11,​13,​14,​14a,​14b-​decahydro-​6-​hydroxy-​6-​methyl-​5-​methylene-​, (3Z,​6R,​14aR,​14bR)​-	76.5613	74.3712
693	18051-16-6	Ergoline-​8-​methanol, 6-​methyl-​, (8β)​-	45.1041	84.7431
694	1397-89-3	Amphotericin B	57.0239	82.3524
695	29883-15-6	Benzeneacetonitrile, α-​[(6-​O-​β-​D-​glucopyranosyl-​β-​D-​glucopyranosyl)​oxy]​-​, (αR)​-	81.3107	92.9777
696	55869-99-3	Benzeneacetic acid, α-​(hydroxymethyl)​-​, (1R,​3S,​5R,​6S)​-​6-​hydroxy-​8-​methyl-​8-​azabicyclo[3.2.1]​oct-​3-​yl ester, (αS)​-	60.4163	84.0282
697	38966-21-1	8,​11a-​Methano-​11aH-​cyclohepta[a]​naphthalene-​4,​9-​dimethanol, tetradecahydro-​3,​9-​dihydroxy-​4,​11b-​dimethyl-​, (3R,​4R,​4aR,​6aS,​8R,​9R,​11aS,​11bS)​-	77.1781	64.1375
698	497-76-7	β-​D-​Glucopyranoside, 4-​hydroxyphenyl	95.2197	90.3086
699	549-23-5	6H-​2-​Benzopyran-​6,​8(7H)​-​dione, 7-​(acetyloxy)​-​5-​chloro-​3-​[(1E,​3E,​5S)​-​3,​5-​dimethyl-​1,​3-​heptadien-​1-​yl]​-​7-​methyl-​, (7R)​-	72.9067	85.5636
700	9041-93-4	Bleomycin, sulfate (salt)	100.262	106.086
701	6377-18-0	Benzo[h]​[1]​benzopyrano[5,​4,​3-​cde]​[1]​benzopyran-​5,​12-​dione, 10-​[[6-​deoxy-​2-​O-​(6-​deoxy-​3-​O-​methyl-​α-​D-​galactopyranosyl)​-​β-​D-​galactopyranosyl]​oxy]​-​6-​hydroxy-​1-​methyl-	87.818	98.9532
702	327-97-9	Cyclohexanecarboxyli​c acid, 3-​[[3-​(3,​4-​dihydroxyphenyl)​-​1-​oxo-​2-​propen-​1-​yl]​oxy]​-​1,​4,​5-​trihydroxy-​, (1S,​3R,​4R,​5R)​-	94.8342	104.644
703	21511-25-1	4H-​1-​Benzopyran-​4-​one, 3,​7-​dihydroxy-​2-​(4-​hydroxy-​3-​methoxyphenyl)​-	101.943	85.0945
704	479-13-0	6H-​Benzofuro[3,​2-​c]​[1]​benzopyran-​6-​one, 3,​9-​dihydroxy-	86.5382	102.538
705	5030-91-1	1H-​Indole, 3,​3'-​ethylidenebis-	100.463	115.007
706	1135-24-6	2-​Propenoic acid, 3-​(4-​hydroxy-​3-​methoxyphenyl)​-	101.85	88.0333
707	24512-63-8	Cyclopenta[c]​pyran-​4-​carboxylic acid, 1-​(β-​D-​glucopyranosyloxy)​-​1,​4a,​5,​7a-​tetrahydro-​7-​(hydroxymethyl)​-​, methyl ester, (1S,​4aS,​7aS)​-	111.257	105.596
708	7729-23-9	Indolo[2,​3-​a]​quinolizine-​2-​acetic acid, 3-​ethyl-​1,​2,​3,​4,​6,​7,​12,​12b-​octahydro-​α-​(methoxymethylene)​-​, methyl ester, (αE,​2S,​3R,​12bR)​-	91.6577	86.999
709	700-06-1	1H-​Indole-​3-​methanol	103.809	90.9444
710	60-82-2	1-​Propanone, 3-​(4-​hydroxyphenyl)​-​1-​(2,​4,​6-​trihydroxyphenyl)​-	76.4842	81.6928
711	480-18-2	4H-​1-​Benzopyran-​4-​one, 2-​(3,​4-​dihydroxyphenyl)​-​2,​3-​dihydro-​3,​5,​7-​trihydroxy-​, (2R,​3R)​-	100.833	105.516
712	487-24-1	4H-​1-​Benzopyran-​4-​one, 7-​hydroxy-​2-​(4-​methoxyphenyl)​-	89.9306	103.405
713	50-55-5	Yohimban-​16-​carboxylic acid, 11,​17-​dimethoxy-​18-​[(3,​4,​5-​trimethoxybenzoyl)​oxy]​-​, methyl ester, (3β,​16β,​17α,​18β,​20α)​-	94.1249	92.2342
714	125697-92-9	Benzoic acid, 5-​[[(2,​5-​dihydroxyphenyl)​methyl]​[(2-​hydroxyphenyl)​methyl]​amino]​-​2-​hydroxy-	98.5659	106.788
